# Supplementary material for: NMNAT2 is a druggable target to drive neuronal NAD production
Source: Nat Commun. 2024 Jul 24;15:6256. doi: 10.1038/s41467-024-50354-5 (PMC11269627; doi:10.1038/s41467-024-50354-5)
Supplement: Supplementary file 4 — Supplementary Data 1 [file 41467_2024_50354_MOESM4_ESM.xlsx]

## Sheet: Sheet2
		Test compound at 5 µM			Test compound at 5 µM and Nicotinamide at 100 µM			Test compound at 50 µM			Test compound at 50 µM and Nicotinamide at 100 µM
Structure	Number	Fold change total NAD	n	p- val	Fold change total NAD	n	p- val	Fold change total NAD	n	p- val	Fold change total NAD	n	p- val
	Nicotinamide	1.12755	166	3.15336e-18	1.12755	166	3.15336e-18	1.12755	166	3.15336e-18	1.12755	166	3.15336e-18
O=C(O[C@]1[C@@](c2cc(O)c(O)c(O)c2)Oc2c(c(O)cc(O)c2)C1)c1cc(O)c(O)c(O)c1	EGCG	1.55168	78	1.31661e-25	1.7567	46	5.60466e-17	1.78671	79	1.12567e-25	2.19452	47	9.7293e-21
O=C(C)c1c(O)cc2OC(C(=O)OCC)CCc2c1	1	0.89603	4	0.00732597	1.12215	4	0.930684	0.996948	4	0.0018172	1.1483	4	0.0199156
O(C)c1cc2O[C@](c3ccc(O)cc3)[C@](O)Cc2cc1	2	0.91	4	0.076234	1.08	4	0.139102	1.07	4	0.337227	1.17	4	0.0919702
O[C@]1[C@](c2ccccc2)Oc2c(cccc2)C1	3	0.94	4	0.136563	1.07	4	0.0630036	0.93	4	0.0429179	1.03	4	0.302263
c1(C2Oc3c(cccc3)CC2)ccccc1	4	0.94	4	0.160137	1.09	4	0.0435251	0.92	4	0.036702	1.03	4	0.247731
O=C1c2c(O)cc(O)cc2OC(c2ccc(O)cc2)C1	5	0.97	4	0.625734	1.07	4	0.0766729	1.11	4	0.197694	1.24	4	0.0366911
O(C)c1c(OC)ccc([C@]2[C@](O)Cc3c(OC)cc(OC)cc3O2)c1	6	0.98	4	0.719633	1.11	4	0.0183313	1.04	4	0.374595	1.07	4	0.194308
Oc1cc2c(OC(C)C2)cc1	7	1.13	4	0.11366	1.19	4	0.0245814	1.18	4	0.0614042	1.26	4	0.0377208
Oc1c(O)ccc(C2C(O)Cc3c(O)cc(O)cc3O2)c1	8	1.32	4	0.0753444	1.35	4	0.0138807	1.37	4	0.0193365	1.49	4	0.0170078
Oc1c(O)ccc(C2C(O)Cc3c(O)cc(O)cc3O2)c1	9	1.17	4	0.021216	1.25	4	0.00496753	1.31	4	0.00397372	1.44	4	0.000446977
Oc1c(O)ccc(C2C(O)Cc3c(O)cc(O)cc3O2)c1	9	1.17	4	0.021216	1.25	4	0.00496753	1.31	4	0.00397372	1.44	4	0.000446977
Oc1c(O)cc([C@@]2[C@](O)Cc3c(O)cc(O)cc3O2)cc1O	10	1.23	4	0.0498833	1.32	4	0.0115674	1.08	4	0.585676	1.26	4	0.134779
O=C(O[C@]1[C@@](c2cc(O)c(O)cc2)Oc2c(c(O)cc(O)c2)C1)c1cc(O)c(O)c(O)c1	11	1.23	4	0.00457798	1.44	4	0.00167474	1.25	4	0.16195	1.3	4	0.017552
O=C(O[C@]1[C@](c2cc(O)c(O)c(O)c2)Oc2c(c(O)cc(O)c2)C1)c1cc(O)c(O)c(O)c1	12	1.79	4	2.32367e-07	2.01	4	2.42678e-17	2.78	4	0.00202656	2.81	4	0.000692454
O=C1Nc2c(SC1)cccc2	13	0.885941	7	0.0160665	1.12499	4	0.935007	0.99689	7	0.0401835	1.21374	4	0.0100854
Oc1cc2OC(C)(C)CCc2cc1	14	0.94	4	0.312029	1.07	4	0.26565	1	4	0.962979	1.17	4	0.0913264
O=C1Oc2c(C(C)C1)ccc(O)c2	15	1.01	4	0.252764	1.08	4	0.0947681	1.07	4	0.270895	1.2	4	0.125582
Clc1c(N)cc2c(OCCC2)c1	16	1.04	4	0.32818	1.2	4	0.00579954	1.13	4	0.110615	1.21	4	0.00981912
Fc1c2OCC=Cc2cc(F)c1	17	1.04	8	0.0210814	1.12	8	0.00217619	1.43	8	0.00213814	1.48	8	0.00369
Oc1c(O)cc2OC(C)C=C(C)c2c1	18	1.21	4	0.00395404	1.35	4	0.00959394	1.16	4	5.98312e-07	1.35	4	0.00183978
Fc1cc2c(NCCC2)cc1	19	1.38	7	0.0132334	1.5	7	0.00131726	1.87	4	0.00857028	2.08	4	0.00251391
Nc1cc2c(OC(C)(C)CC2)cc1	20	1.23	8	0.000340637	1.3	8	0.000290088	1.3	8	0.000329894	1.31	8	0.000175352
Fc1cc2c(NCC(C(C)(C)C)C2)cc1	21	1.7	4	0.00214928	1.99	4	0.000443562	2.18	4	0.000444557	2.17	4	0.000467704
Fc1cc2OC(c3ccccc3)C(=O)Nc2cc1	22	0.767413	4	0.00942684	1.08228	4	0.160605	0.920861	4	0.605923	1.06084	4	0.118802
Fc1c(F)cc2NC(=O)C(c3ccccc3)Oc2c1	23	0.87	4	0.0347145	0.99	3	0.96164	1.32	4	0.00290338	1.47	4	0.00619624
Fc1cc2c(OCCNC2)cc1	25	0.97	4	0.747104	1.07	4	0.0922947	0.99	4	0.918776	1.18	4	0.116065
Fc1cc2c(NC(=O)COC2)cc1	26	1.07	4	0.419062	1.21	4	0.00621281	1.22	4	0.094921	1.31	4	0.0236109
Fc1cc2NCCOc2cc1	27	1.07	4	0.312788	1.04	4	0.70725	1.13	4	0.0560022	1.27	4	0.0210486
O=C1Nc2c(OC1)ccc(N)c2	28	1.06	4	0.327782	1.34	4	0.0126846	1.45	4	0.0160896	1.66	4	0.0149642
Nc1cc2NCCOc2cc1	29	1.09	4	0.44126	1.45	4	0.0268069	1.11	4	0.383873	1.22	4	0.00155982
Fc1c2NC(=O)C(C)Oc2cc(F)c1	30	1.08523	4	0.25252	1.34264	4	0.236559	1.04711	4	0.146773	1.27285	4	0.142749
Fc1cc2NC(=O)C(C)Oc2cc1	31	1.09	4	0.104517	1.32	4	0.0312901	0.93	4	0.228644	1.1	4	0.103952
Fc1c2OC(C)CNc2cc(F)c1	32	1.16287	4	0.145933	1.31744	4	0.00244148	1.4934	4	0.00224082	1.58727	4	0.00493348
Fc1cc2NC(=O)COc2cc1	33	1.13	4	0.000153511	1.28	4	0.00509215	1.18	4	0.249579	1.36	4	0.0327999
Fc1cc2OCC(=O)Nc2cc1	34	1.14	4	0.0956397	1.32	4	0.0440881	1.11	4	0.0264898	1.19	4	0.0361125
O=C1C(c2ccccc2)Oc2c(N1)ccc(N)c2	35	1.2	4	0.051854	1.36	4	0.00580654	1.43	4	0.000422997	1.54	4	9.60634e-12
Fc1cc2NC(=O)COc2cc1	36	1.22925	4	0.0389193	1.3778	4	0.00655268	1.62865	4	0.00618394	1.71956	4	0.00231894
Fc1cc2OCCNc2cc1	37	1.48	4	0.00050512	1.65	4	0.000979338	1.72	4	0.000276109	1.8	4	7.6691e-05
Fc1cc2NCC(c3ccccc3)Oc2cc1	38	1.98	4	0.000104715	2.21	4	6.53414e-05	1.76	4	0.000376377	1.93	4	0.00047988
Nc1cc2OC(c3ccccc3)CNc2cc1	39	1.74	4	0.00121511	1.99	4	0.000197182	1.35	4	0.000733243	1.67	4	0.000358549
Fc1c(F)cc2NCC(c3ccccc3)Oc2c1	40	1.64	4	0.00130481	1.79	4	0.000571244	1.53	4	0.000683581	1.48	4	0.000706886
Fc1cc(C(=O)N2c3c(OC(C)C2)cccc3)ccc1	41	0.86	4	0.000171878	1.5	4	0.0658463	1.07	4	0.503432	1.23	4	0.0431421
Fc1cc2OCCN(C(=O)COC3CCCC3)c2cc1	42	0.93	8	0.110397	1.32	8	0.00755315	1.19	4	0.00448794	1.38	4	0.0610718
Fc1ccc(NC(=O)N2c3c(OC(C)C2)cccc3)cc1	43	1.02	4	0.884043	1.05	4	0.413261	1.15	4	0.046937	1.28	4	0.014678
Fc1cc2OCC(CC(=O)N3CCCC3)N(C)c2cc1	44	0.938219	8	0.352448	1.10713	4	0.013155	1.57341	7	0.264013	1.45619	4	0.00378901
Clc1c(CNC(=O)CC2N(C)c3c(OC2)cc(F)cc3)cccc1	45	1.02112	4	0.571018	1.00158	4	0.00264791	1.44123	4	0.986806	1.55613	4	0.00771616
Fc1cc2OCCN(CCO)c2cc1	46	1.06	4	0.0715301	1.22	4	0.138564	1.96	4	0.00223803	1.89	4	0.00635458
Fc1ccc(CN2C(CC(=O)NCc3ccccc3)COc3c2cccc3)cc1	47	1.05511	8	0.289194	1.12548	4	0.0200131	1.13619	8	0.147255	1.21987	4	0.00341936
Fc1cc2OCCN(CC(=O)c3ccc(C#N)cc3)c2cc1	48	1.13	4	0.116083	1.31	4	0.00406168	1.14	4	0.119471	1.57	4	0.0124835
Fc1cc2OCCN(Cc3oc(CO)cc3)c2cc1	49	1.18	4	0.0197954	1.47	4	0.00336125	1.59	4	0.00840199	1.63	4	0.00064356
Fc1cc2OC(C)CNc2cc1	50	1.19	7	0.00679613	1.35	8	0.000227135	1.17	8	0.000392671	1.3	8	7.15843e-05
Fc1c2OC(C)CN(CC(=O)c3ccc(OC)cc3)c2cc(F)c1	51	1.4	4	0.12694	1.08	4	0.0637755	1.14	4	0.208251	1.29	4	0.118503
Fc1cc2N(CC(=O)c3ccc(F)cc3)CC(c3ccccc3)Oc2cc1	52	1.43	4	0.000926445	1.53	4	0.000243405	1.59	4	0.0107658	1.85	4	0.00614115
Fc1c(F)cc2NC(=O)C=Nc2c1	53	1.17	4	0.0194253	1.42	4	0.00810696	1.11	4	0.119232	1.3	4	0.0363223
Fc1cc2NCCNc2cc1	54	2.2	4	0.00360065	2.09	4	0.00518787	0.43	4	0.0041447	0.63	4	3.71163e-05
Fc1c(F)cc2NCC(c3ccccc3)Nc2c1	55	1.64	4	0.000521882	1.51	4	0.000418405	1.53	4	4.63476e-05	1.55	4	0.000134184
Fc1cc2NCCN(C)c2cc1	56	1.97	4	0.000626552	2.18	4	0.00230628	0.47	4	1.04718e-05	0.47	4	5.64041e-05
