# Supplementary material for: NMNAT2 is a druggable target to drive neuronal NAD production
Source: Nat Commun. 2024 Jul 24;15:6256. doi: 10.1038/s41467-024-50354-5 (PMC11269627; doi:10.1038/s41467-024-50354-5)
Supplement: Supplementary file 5 — Supplementary Data 2 [file 41467_2024_50354_MOESM5_ESM.xlsx]

## Sheet: Sheet1
Condition 1	Condition 2	Mean value relative to control	p value (Condition 1 v Condition 2)
Ctrl	EGCG	1.15882	0.481643
Ctrl	FK866	0.704306	0.0941725
Ctrl	EGCG_FK866	1.62205	0.101258
Ctrl	Compound 21	1.63383	0.0268564
Ctrl	Compound 37	1.61833	0.107631
Ctrl	Compound 38	2.06701	0.000112777
Ctrl	Compound 39	1.46637	0.200902
Ctrl	Compound 40	1.5551	0.160227
Ctrl	Compound 51	1.32738	0.166788
Ctrl	Compound 52	1.7823	0.0542485
Ctrl	Compound 54	2.00461	0.00210738
Ctrl	Compound 55	1.90293	0.0167841
Ctrl	Compound 56	1.61051	0.0513694
Ctrl	Compound 21_FK866	1.32087	0.519739
Ctrl	Compound 37_FK866	0.915965	0.687086
Ctrl	Compound 38_FK866	1.04304	0.822035
Ctrl	Compound 39_FK866	0.794424	0.183686
Ctrl	Compound 40_FK866	0.90313	0.574561
Ctrl	Compound 51_FK866	0.800657	0.458573
Ctrl	Compound 52_FK866	0.676505	0.0701089
Ctrl	Compound 54_FK866	1.15444	0.371897
Ctrl	Compound 55_FK866	0.735701	0.133596
Ctrl	Compound 56_FK866	0.86495	0.431711
FK866	EGCG	1.15882	0.0423058
FK866	EGCG_FK866	1.62205	0.0226839
FK866	Compound 21_FK866	1.32087	0.24762
FK866	Compound 37_FK866	0.915965	0.268107
FK866	Compound 38_FK866	1.04304	0.0723416
FK866	Compound 39_FK866	0.794424	0.35051
FK866	Compound 40_FK866	0.90313	0.165194
FK866	Compound 51_FK866	0.800657	0.691496
FK866	Compound 52_FK866	0.676505	0.812886
FK866	Compound 54_FK866	1.15444	0.0108402
FK866	Compound 55_FK866	0.735701	0.797339
FK866	Compound 56_FK866	0.86495	0.237799
