# Supplementary material for: NMNAT2 is a druggable target to drive neuronal NAD production
Source: Nat Commun. 2024 Jul 24;15:6256. doi: 10.1038/s41467-024-50354-5 (PMC11269627; doi:10.1038/s41467-024-50354-5)
Supplement: Supplementary file 7 — Source Data [file 41467_2024_50354_MOESM7_ESM.xlsx]

## Sheet: Fig1A
Eye	Strain		Retina	Strain		Midbrain	Strain
4.776	BXD75		11.092	C57BL/6J		8.493	BXD1
4.743	BXD75		10.691	DBA/2J		8.289	BXD2
4.549	D2B6F1		11.242	B6D2F1		8.81	BXD5
4.366	BXD79		11.153	BXD1		8.43	BXD6
4.526	BXD45		11.145	BXD2		8.583	BXD8
3.987	BXD45		10.816	BXD5		8.34	BXD9
4.367	BXD62		10.487	BXD6		8.786	BXD11
4.358	BXD79		11.019	BXD8		8.57	BXD12
4.698	BXD60		10.812	BXD9		8.477	BXD14
4.669	BXD60		10.407	BXD11		8.612	BXD15
4.912	BXD73b		11.188	BXD12		8.528	BXD16
4.986	BXD73b		10.741	BXD13		8.502	BXD18
4.581	BXD34		11.223	BXD14		8.295	BXD19
4.746	BXD40		11.235	BXD15		8.604	BXD20
4.779	BXD24		10.674	BXD16		8.605	BXD21
4.849	BXD24		10.961	BXD18		8.498	BXD22
4.67	B6D2F1		11.227	BXD19		8.497	BXD24
4.485	BXD62		11.285	BXD20		8.416	BXD27
4.485	BXD95		11.114	BXD21		8.389	BXD28
4.711	BXD89		10.917	BXD22		8.388	BXD29
4.43	BXD95		10.498	BXD27		8.397	BXD31
4.903	BXD70		10.792	BXD28		8.558	BXD32
4.936	BXD70		10.722	BXD29		8.539	BXD33
4.556	D2B6F1		10.523	BXD31		8.456	BXD34
4.423	BXD48a		10.508	BXD33		8.619	BXD38
4.722	BXD100		10.809	BXD34		8.393	BXD39
4.726	BXD84		10.36	BXD36		8.51	BXD40
4.62	BXD69		11.087	BXD38		8.632	BXD42
4.683	BXD211		10.809	BXD39		8.399	BXD44
4.038	BXD211		11.095	BXD40		8.501	BXD48a
4.619	BXD44		10.452	BXD42		8.371	BXD49
4.829	BXD44		10.527	BXD43		8.52	BXD55
4.689	BXD68		10.79	BXD48		8.54	BXD62
4.891	BXD68		11.12	BXD48a		8.552	BXD73
4.882	BXD84		10.225	BXD50		8.357	BXD86
4.919	BXD184		11.155	BXD51		8.526	BXD89
4.659	BXD184		10.534	BXD56		8.659	BXD98
3.48	BXD177		11	BXD60
3.9	BXD195		10.804	BXD63
4.614	BXD195		11.13	BXD65
4.586	BXD177		11.017	BXD65b
4.536	BXD168		10.588	BXD67
4.171	BXD160		10.609	BXD69
4.97	BXD150		10.4	BXD71
4.515	BXD34		10.701	BXD73
4.824	BXD34		10.417	BXD75
4.859	BXD190		10.848	BXD84
4.812	BXD87		10.577	BXD85
4.601	BXD180		10.648	BXD86
4.631	BXD152		10.521	BXD87
4.705	BXD152		10.932	BXD90
4.47	BXD87		10.263	BXD99
5.038	BXD190		10.906	BXD100
4.623	BXD75		11.04	BXD101
4.761	BXD28		10.691	BXD102
5.1	BXD18
4.877	BXD18
5.311	BXD32
4.662	BXD71
5.003	BXD71
4.538	BXD98
4.647	BXD98
4.714	BXD9
4.405	BXD9
5.066	BXD31
4.812	BXD43
4.634	BXD43
3.837	BXD50
4.472	BXD50
4.895	BXD51
4.965	BXD51
4.126	BXD66
4.557	BXD66
4.835	BXD73
4.855	BXD73
4.702	BXD75
4.806	BXD75
4.584	BXD78
4.429	BXD78
4.821	BXD87
4.87	BXD87
4.869	BXD89
4.681	BXD113
4.129	BXD113
4.824	BXD123
4.675	BXD123
4.817	BXD141
4.895	BXD141
4.563	BXD151
4.716	BXD151
4.511	BXD152
4.804	BXD152
4.642	BXD154
4.677	BXD154
4.695	BXD155
4.628	BXD155
4.585	BXD161
4.538	BXD161
4.388	BXD170
4.943	BXD171
4.776	BXD171
4.82	BXD178
4.899	BXD178
4.519	BXD180
4.618	BXD190
4.955	BXD197
4.71	BXD197
4.95	BXD202
4.673	BXD218
4.706	BXD218
4.738	C57BL/6J
4.495	C57BL/6J
4.9	C57BL/6J
4.857	BXD15
4.738	BXD15
4.612	BXD29
4.777	BXD29
4.859	BXD44
4.748	BXD44
4.834	BXD61
4.796	BXD61
4.93	BXD62
4.582	BXD62
4.676	BXD65
4.557	BXD65
5.072	BXD73
4.697	BXD73
4.893	BXD73b
4.783	BXD73b
4.763	BXD75
4.778	BXD75
4.307	BXD86
4.562	BXD86
4.997	BXD89
4.695	BXD89
4.951	BXD90
4.859	BXD90
4.769	BXD101
4.586	BXD101
4.699	BXD102
5.018	BXD102
4.59	BXD111
4.437	BXD111
4.768	BXD122
4.812	BXD122
4.521	BXD124
4.319	BXD124
4.849	BXD125
4.889	BXD125
4.905	BXD155
4.894	BXD155
4.751	BXD172
4.66	BXD172
4.968	BXD84
4.653	BXD195
4.773	BXD195
4.62	BXD84
4.887	BXD31
4.814	BXD31
4.791	BXD24
4.873	BXD24
4.906	BXD218
4.625	BXD65b
4.92	BXD202
5.169	BXD122
4.942	BXD202
4.56	BXD65b
4.803	BXD171
4.523	BXD123
4.845	BXD171
4.766	BXD123
4.89	BXD172
4.619	BXD71
4.781	BXD11
4.709	BXD65
4.733	BXD194
4.566	BXD15
4.579	BXD194
4.815	BXD1
4.63	BXD216
4.766	BXD1
5.043	BXD70
4.809	BXD70
4.48	BXD71
4.688	BXD170
4.803	BXD65
4.727	C57BL/6J
4.816	BXD73a
4.668	BXD11
4.729	DBA/2J
4.722	BXD15
4.846	BXD172
4.747	BXD218
4.53	BXD170
4.404	BXD170
4.838	BXD194
4.533	BXD194
4.549	BXD213
4.584	BXD213
5.07	BXD214
4.878	BXD214
4.553	BXD125
4.639	BXD125
4.615	BXD151
4.741	BXD151
4.932	BXD154
4.93	BXD154
4.792	BXD27
4.709	BXD27
4.903	BXD60
4.893	BXD60
4.807	BXD66
4.699	BXD66
4.771	BXD68
4.794	BXD73a
4.797	BXD68
4.629	BXD78
4.887	BXD79
4.63	BXD78
4.661	BXD79
4.636	BXD124
4.877	BXD124
4.745	BXD216
4.525	BXD216
4.873	BXD100
5.105	BXD29
4.746	BXD65b
4.913	BXD29
4.922	B6D2F1
4.909	C57BL/6J
5.129	C57BL/6J
4.791	DBA/2J
4.089	DBA/2J
4.132	DBA/2J
4.342	DBA/2J
4.362	DBA/2J
4.493	BXD27
4.672	BXD27
5.287	BXD32
5.275	BXD32
4.926	BXD86
4.67	BXD86
4.998	BXD191
5.024	BXD190
4.78	BXD216
4.774	BXD48
4.734	BXD48
4.713	BXD61
4.665	DBA/2J
4.761	DBA/2J
4.726	DBA/2J
4.997	BXD69
4.77	BXD102
4.832	BXD65b
4.958	BXD102
4.823	BXD75
4.741	BXD128a
4.881	BXD197
5.277	BXD32
4.809	BXD101
4.664	BXD101
4.665	BXD16
4.791	BXD61
4.894	BXD90
4.901	BXD90
4.663	BXD199
4.45	BXD199
4.828	BXD202
4.818	BXD205
4.843	BXD205
4.211	BXD213
4.308	BXD213
4.347	BXD223
4.59	BXD223
5.352	BXD83
4.823	C57BL/6J
4.616	DBA/2J
4.67	DBA/2J
4.676	BXD43
4.941	BXD73a
4.555	C57BL/6J
4.81	BXD9
4.947	BXD9
5.456	BXD83
4.9	BXD83
4.845	BXD83
4.937	BXD122
5.019	BXD178
5.013	BXD178
4.66	BXD1
4.86	BXD1
4.84	BXD40
4.762	BXD40
4.86	BXD40
4.485	BXD43
5.201	BXD43
4.935	BXD51
4.911	BXD51
4.833	BXD113
5.004	BXD113
4.616	BXD150
4.897	BXD150
5.321	BXD150
4.713	BXD160
4.707	BXD160
4.789	BXD160
4.569	BXD161
4.749	BXD161
4.965	BXD197
4.573	DBA/2J
4.727	DBA/2J
4.322	BXD11
4.704	BXD11
4.583	BXD16
4.883	BXD34
4.707	BXD34
4.828	BXD50
4.676	BXD50
4.895	BXD60
4.467	BXD180
4.74	BXD180
4.742	BXD128a
4.72	BXD191
4.724	BXD191
4.367	BXD199
4.589	BXD199
4.638	B6D2F1
4.817	B6D2F1
4.889	BXD2
4.816	BXD2
5.078	BXD2
4.96	BXD2
4.494	BXD169
4.559	BXD169
4.734	BXD187
4.675	BXD187
4.843	BXD169
4.799	BXD169
4.771	BXD187
4.871	BXD187
4.734	BXD128a
4.435	BXD128a
4.57	BXD48a
4.693	BXD48a

## Sheet: Fig1B
Name	RBPMS	Nmnat2		Gene	variance
B6D2F1	10.864	11.242		Nmnat2	0.0834655
BXD1	10.711	11.153		Pou4f1	0.0430408
BXD100	10.529	10.906		Rbpms	0.016955
BXD101	10.627	11.04		Thy1	0.0643181
BXD102	10.55	10.691		Tubb3	0.040922
BXD11	10.675	10.407
BXD12	10.762	11.188
BXD13	10.803	10.741
BXD14	10.814	11.223
BXD15	10.899	11.235
BXD16	10.61	10.674
BXD18	10.602	10.961
BXD19	10.785	11.227
BXD2	10.825	11.145
BXD20	10.668	11.285
BXD21	10.752	11.114
BXD22	10.852	10.917
BXD27	10.771	10.498
BXD28	10.918	10.792
BXD29	10.492	10.722
BXD31	10.657	10.523
BXD33	10.633	10.508
BXD34	10.419	10.809
BXD36	10.539	10.36
BXD38	10.88	11.087
BXD39	10.643	10.809
BXD40	10.491	11.095
BXD42	10.406	10.452
BXD43	10.633	10.527
BXD48	10.572	10.79
BXD48a	10.657	11.12
BXD5	10.631	10.816
BXD50	10.575	10.225
BXD51	10.61	11.155
BXD56	10.627	10.534
BXD6	10.411	10.487
BXD60	10.693	11
BXD63	10.656	10.804
BXD65	10.681	11.13
BXD65b	10.585	11.017
BXD67	10.51	10.588
BXD69	10.441	10.609
BXD71	10.548	10.4
BXD73	10.489	10.701
BXD75	10.577	10.417
BXD8	10.572	11.019
BXD84	10.563	10.848
BXD85	10.617	10.577
BXD86	10.57	10.648
BXD87	10.71	10.521
BXD9	10.601	10.812
BXD90	10.749	10.932
BXD99	10.596	10.263
C57BL/6J	10.908	11.092
DBA/2J	10.568	10.691

## Sheet: Fig1C
Strain	Value	Age
AE537	4.745	60
AE538	4.525	60
AE412	4.612	68
AE413	4.777	68
AE716	4.569	71
AE717	4.749	71
AE763	4.57	71
AE764	4.693	71
AE693	4.937	73
AE476	4.803	74
AE479	4.845	74
AE438	4.307	75
AE439	4.562	75
AE508	4.53	76
AE509	4.404	76
AE512	4.549	78
AE513	4.584	78
AE524	4.903	82
AE525	4.893	82
AE457	4.905	86
AE458	4.894	86
AE472	5.169	87
AE528	4.771	91
AE530	4.797	91
AE471	4.92	92
AE474	4.942	92
AE736	4.74	92
AE436	4.763	93
AE437	4.778	93
AE462	4.653	93
AE463	4.773	93
AE410	4.857	94
AE411	4.738	94
AE510	4.838	94
AE511	4.533	94
AE522	4.792	94
AE523	4.709	94
AE326	4.623	95
AE535	4.636	95
AE536	4.877	95
AE619	4.823	95
AE518	4.615	97
AE519	4.741	97
AE720	4.573	97
AE721	4.727	97
AE426	4.93	99
AE427	4.582	99
AE516	4.553	100
AE517	4.639	100
AE520	4.932	102
AE521	4.93	102
AE702	4.485	102
AE703	5.201	102
AE481	4.89	104
AE505	4.846	104
AE526	4.807	104
AE527	4.699	104
AE514	5.07	107
AE515	4.878	107
AE531	4.629	107
AE533	4.63	107
AE532	4.887	108
AE534	4.661	108
AE319	4.601	109
AE469	4.906	109
AE507	4.747	109
AE401	4.738	110
AE402	4.495	110
AE403	4.9	110
AE470	4.625	110
AE475	4.56	110
AE465	4.887	111
AE466	4.814	111
AE440	4.997	112
AE441	4.695	112
AE751	5.078	115
AE752	4.96	115
AE660	4.663	116
AE661	4.45	117
AE444	4.769	118
AE445	4.586	118
AE491	5.043	118
AE492	4.809	118
AE700	4.762	118
AE701	4.86	118
AE317	4.812	120
AE323	4.47	120
AE424	4.834	120
AE425	4.796	120
AE428	4.676	121
AE429	4.557	121
AE446	4.699	121
AE447	5.018	121
AE673	4.823	121
AE442	4.951	123
AE443	4.859	123
AE748	4.817	125
AE477	4.523	127
AE480	4.766	127
AE622	4.881	128
AE747	4.638	129
AE321	4.631	131
AE322	4.705	131
AE724	4.322	131
AE725	4.704	131
AE691	4.9	132
AE692	4.845	132
AE461	4.968	133
AE464	4.62	133
AE697	4.66	133
AE698	4.86	133
AE755	4.734	133
AE756	4.675	133
AE529	4.794	134
AE743	4.72	134
AE744	4.724	134
AE704	4.935	135
AE705	4.911	135
AE757	4.843	136
AE758	4.799	136
AE714	4.707	144
AE715	4.789	144
AE761	4.734	144
AE762	4.435	144
AE316	4.859	148
AE325	5.038	148
AE420	4.859	152
AE421	4.748	152
AE336	5.311	153
AE434	4.893	153
AE435	4.783	153
AE624	5.277	153
AE719	4.965	153
AE432	5.072	154
AE433	4.697	154
AE467	4.791	155
AE468	4.873	155
AE729	4.883	166
AE730	4.707	166
AE597	4.665	167
AE598	4.761	167
AE599	4.726	167
AE550	4.791	172
AE695	5.019	172
AE696	5.013	172
AE710	4.897	173
AE711	5.321	173
AE338	4.662	174
AE339	5.003	174
AE539	4.873	176
AE731	4.828	177
AE732	4.676	177
AE681	4.941	180
AE707	4.833	180
AE708	5.004	180
AE683	4.81	185
AE684	4.947	186
AE759	4.771	354
AE760	4.871	354
AE099	4.903	357
AE100	4.936	357
AE340	4.538	359
AE341	4.647	359
AE496	4.688	360
AE625	4.809	361
AE626	4.664	361
AE067	4.746	362
AE631	4.665	363
AE078	4.67	364
AE303	3.48	364
AE308	4.586	364
AE544	4.922	364
AE635	4.791	364
AE331	4.761	366
AE366	4.681	366
AE367	4.129	366
AE452	4.521	366
AE453	4.319	366
AE620	4.741	366
AE349	4.634	367
AE712	4.713	367
AE726	4.583	367
AE352	4.895	368
AE353	4.965	368
AE313	4.515	369
AE314	4.824	369
AE358	4.702	369
AE359	4.806	369
AE370	4.817	370
AE371	4.895	370
AE376	4.642	370
AE377	4.677	370
AE383	4.943	370
AE384	4.776	370
AE663	4.818	371
AE664	4.843	372
AE344	4.714	373
AE345	4.405	373
AE448	4.59	373
AE449	4.437	373
AE060	4.669	374
AE158	4.722	374
AE374	4.511	374
AE375	4.804	374
AE390	4.618	374
AE387	4.519	375
AE459	4.751	375
AE460	4.66	375
AE034	4.367	376
AE380	4.585	376
AE381	4.538	376
AE454	4.849	376
AE455	4.889	376
AE062	4.912	377
AE063	4.986	377
AE072	4.779	377
AE075	4.849	377
AE040	4.358	378
AE638	4.894	378
AE639	4.901	378
AE378	4.695	379
AE379	4.628	379
AE483	4.781	379
AE502	4.668	379
AE685	5.456	379
AE556	4.362	380
AE672	5.352	380
AE567	4.926	381
AE569	4.67	381
AE450	4.768	383
AE451	4.812	383
AE033	3.987	384
AE224	4.726	385
AE304	3.9	386
AE306	4.614	386
AE264	4.62	387
AE600	4.997	387
AE738	4.742	387
AE311	4.171	390
AE346	5.066	391
AE347	4.812	391
AE548	4.909	392
AE549	5.129	392
AE551	4.089	392
AE552	4.132	392
AE554	4.342	392
AE482	4.619	396
AE485	4.733	396
AE487	4.579	396
AE494	4.48	396
AE665	4.211	396
AE124	4.556	397
AE666	4.308	397
AE312	4.97	398
AE749	4.889	399
AE750	4.816	399
AE489	4.63	401
AE288	4.683	404
AE289	4.038	404
AE350	3.837	408
AE351	4.472	408
AE501	4.816	408
AE662	4.828	410
AE399	4.673	412
AE400	4.706	412
AE486	4.566	415
AE504	4.722	415
AE542	4.746	415
AE601	4.77	416
AE605	4.958	416
AE065	4.581	419
AE152	4.423	419
AE667	4.347	419
AE668	4.59	420
AE499	4.727	424
AE565	5.287	425
AE566	5.275	425
AE591	4.774	425
AE592	4.734	425
AE395	4.95	427
AE488	4.815	429
AE490	4.766	429
AE354	4.126	430
AE355	4.557	430
AE543	4.913	431
AE360	4.584	432
AE361	4.429	432
AE391	4.955	433
AE392	4.71	433
AE682	4.555	433
AE709	4.616	433
AE577	5.024	434
AE382	4.388	438
AE372	4.563	439
AE373	4.716	439
AE503	4.729	439
AE368	4.824	441
AE369	4.675	441
AE753	4.494	441
AE754	4.559	441
AE089	4.711	444
AE363	4.821	444
AE364	4.87	444
AE365	4.869	446
AE356	4.835	451
AE357	4.855	451
AE334	5.1	452
AE335	4.877	452
AE675	4.616	452
AE745	4.367	457
AE746	4.589	457
AE679	4.67	458
AE699	4.84	458
AE582	4.78	459
AE593	4.713	459
AE018	4.776	460
AE019	4.743	460
AE680	4.676	465
AE022	4.366	468
AE735	4.467	473
AE576	4.998	477
AE541	5.105	478
AE385	4.82	493
AE386	4.899	493
AE561	4.493	494
AE564	4.672	494
AE021	4.549	500
AE603	4.832	505
AE031	4.526	507
AE298	4.919	512
AE299	4.659	512
AE292	4.689	516
AE293	4.891	516
AE294	4.882	516
AE082	4.485	525
AE484	4.709	528
AE498	4.803	528
AE049	4.698	530
AE290	4.619	530
AE291	4.829	530
AE087	4.485	536
AE090	4.43	536
AE310	4.536	538
AE733	4.895	558

## Sheet: Fig1D
ID	Value		ID	Value
RNA01	6.557		413_1	13
RNA02	8.084		139_1	9.4
RNA03	6.269		119_1	9.3
RNA04	7.21		404_1	9
RNA05	7.567		288_1	8.9
RNA06	7.298		229_1	8.8
RNA07	8.849		120_1	8.7
RNA08	6.843		142_1	8.7
RNA09	7.14		452_1	8.6
RNA10	7.726		109_1	8.4
RNA11	6.69		172_1	8.1
RNA12	7.47		353_1	8
RNA13	5.877		321_1	7.9
RNA14	7.566		286_1	7.8
RNA15	6.425		377_1	7.8
RNA16	6.774		43_1	7.5
RNA17	6.916		295_1	7.2
RNA18	6.469		491_1	7.2
RNA19	7.378		335_1	7.1
RNA20	6.923		518_1	7.1
RNA21	6.727		320_1	7
RNA22	7.151		376_1	6.9
RNA23	5.863		41_1	6.7
RNA24	6.041		425_1	6.7
RNA25	7.079		6_1	6.6
RNA26	6.259		153_1	6.6
RNA27	6.667		4_1	6.5
RNA28	6.562		315_1	6.4
RNA29	5.633		2_1	6.3
RNA30	6.835		9_1	6.3
RNA31	7.555		162_1	6.3
RNA32	6.182		313_1	6.3
RNA33	6.267		466_1	6.2
RNA34	6.49		355_1	6
RNA35	7.303		415_1	6
RNA36	6.477		264_1	5.9
RNA37	6.623		293_1	5.9
RNA38	6.821		254_1	5.8
RNA39	6.849		350_1	5.7
RNA40	7.246		356_1	5.6
RNA41	7.449		499_1	5.6
RNA42	6.286		375_1	5.4
RNA43	8.2		414_1	5.1
RNA44	6.42		35_1	5
RNA45	7.676		354_1	4.8
RNA46	7.015		490_1	4.5
RNA47	6.943		307_1	4.2
RNA48	6.411		218_1	3
RNA49	7.388		394_1	3
RNA50	7.131		389_1	2.7
			495_1	2.5
			308_1	1.5
			324_1	9.8
			396_1	9.5
			501_1	9.5
			506_1	9.1
			177_1	8.5
			348_1	8.5
			81_1	8.4
			149_1	8.3
			115_1	8
			291_1	8
			145_1	7.8
			316_1	7.8
			379_1	7.7
			386_1	7.5
			18_1	7.4
			314_1	7.4
			322_1	7.3
			17_1	7.2
			447_1	7.2
			32_1	7.1
			173_1	6.8
			318_1	6.8
			517_1	6.6
			99_1	6.4
			89_1	6.2
			405_1	6.2
			266_1	6.1
			292_1	6.1
			347_1	6.1
			265_1	6
			468_1	6
			163_1	5.9
			311_1	5.9
			243_1	5.8
			126_1	5.7
			480_1	5.5
			42_1	5.4
			117_1	5.4
			349_1	5.4
			352_1	5.4
			251_1	5.3
			406_1	5.3
			237_1	5.2
			217_1	5
			317_1	5
			526_1	4.8
			189_1	4.5
			503_1	4.5
			246_1	4.4
			351_1	4.4
			319_1	4.2
			384_1	4.1
			137_1	3.8

## Sheet: Fig1E
scRNAseq	avg.exp	pct.exp	features.plot	id	avg.exp.scaled			cell_ID	scSeq NMNAT2		ID	snSeq NMNAT2
NMNAT2	0.00834594	0.60241	NMNAT2	Microglia	-0.55243			Retina74_CGCTGGACACCTATCC	0.277841		CELL3896105	0.465418
NMNAT2	0.0126714	0.282752	NMNAT2	Muller	-0.542108			Retina74_CTAATGGGTATCAGTC	0.354507		CELL3896125	0.970301
NMNAT2	1.22104	50	NMNAT2	RGC	2.34143			Retina74_CAAGGCCTCAGGCCCA	0.511975		CELL3896149	1.25109
NMNAT2	0.408483	7.84314	NMNAT2	AC	0.402418			Retina74_GACTAACGTTGACGTT	0.56098		CELL3896153	0.65158
NMNAT2	0.0876177	1.36698	NMNAT2	BP	-0.363264			Retina74_TGAGCATAGCTCTCGG	0.58988		CELL3896186	1.21149
NMNAT2	0.152689	3.60825	NMNAT2	HZ	-0.207985			Retina74_TGAGAGGTCCTAGGGC	0.592724		CELL3896191	1.49296
NMNAT2	0.00799903	0.137525	NMNAT2	Rods	-0.553258			Retina74_TGTGGTAAGTCAATAG	0.646497		CELL3896195	0.792262
NMNAT2	0.0199253	0.726392	NMNAT2	Cones	-0.524798			Retina74_AAGGAGCGTGATGTCT	0.668245		CELL3896196	1.6284
								Retina75_TAGTTGGCAATCTGCA	0.735537		CELL3896206	1.07969
								Retina74_CCTTCGATCGCAAGCC	0.741284		CELL3896214	0.898287
snRNAseq	avg.exp	pct.exp	features.plot	id	avg.exp.scaled			Retina74_CTACCCAGTAGGCTGA	0.763943		CELL3896216	0.830076
NMNAT2	0.182877	14.4626	NMNAT2	Cones	-0.458843			Retina74_CGCTATCAGACTCGGA	0.765816		CELL3896223	1.28696
NMNAT21	2.34589	83.806	NMNAT2	RGC	2.30606			Retina74_ACAGCCGGTTCGCGAC	0.76708		CELL3896224	1.31911
NMNAT22	0.0636446	2.13626	NMNAT2	Muller	-0.611254			Retina75_GTCTTCGCAGTCGATT	0.784637		CELL3896225	1.2147
NMNAT23	0.934588	27.7052	NMNAT2	Horizontal	0.50204			Retina74_GCCTCTATCGTCGTTC	0.806786		CELL3896234	0.905947
NMNAT24	0.4326	11.177	NMNAT2	Bipolar	-0.139632			Retina75_GCTGCGACATTACCTT	0.82335		CELL3896235	1.45425
NMNAT25	0.0446569	1.20116	NMNAT2	Rods	-0.635525			Retina74_GCGCCAAAGGCACATG	0.832124		CELL3896240	1.50097
NMNAT26	1.64841	40.6997	NMNAT2	Amacrine	1.4145			Retina74_AGTGAGGGTTCCGTCT	0.837985		CELL3896241	1.0581
NMNAT27	0.0797205	3.69718	NMNAT2	RPE	-0.590705			Retina74_CCGTACTCACCAGTTA	0.879368		CELL3896242	1.31
NMNAT28	0.126747	4.15094	NMNAT2	Vascular	-0.530592			Retina74_CGGAGTCCAAGCGATG	0.885509		CELL3896245	1.51649
NMNAT29	0.0777366	2.61324	NMNAT2	Astrocyte	-0.593241			Retina74_CTTAACTTCTGCTGTC	0.910185		CELL3896246	0.543408
NMNAT210	0.0233185	0.763359	NMNAT2	Myeloid	-0.662801			Retina74_GACACGCTCCGTTGTC	0.932585		CELL3896251	0.873827
								Retina74_TGAGGGATCGTTTATC	0.93324		CELL3896254	1.67581
								Retina75_GGCAATTAGCAATCTC	0.9686		CELL3896259	0.849628
								Retina74_ACGATACCAAAGTGCG	1.04314		CELL3896267	1.37727
								Retina75_GCATGTAAGATTACCC	1.05159		CELL3896283	0.897339
								Retina75_CGTGAGCCAGGAATGC	1.07467		CELL3896285	0.930301
								Retina75_GTTTCTAGTTCAACCA	1.07517		CELL3896287	1.42367
								Retina75_CATTATCGTTCGTTGA	1.08845		CELL3896295	1.7016
								Retina75_AGTGAGGTCTCAAACG	1.09015		CELL3896307	1.86474
								Retina75_CTCGTACAGCAAATCA	1.09028		CELL3896309	0.952127
								Retina75_ATGGGAGCATTGGTAC	1.10939		CELL3896313	0.91223
								Retina75_ACGGAGAAGGTGCTTT	1.12195		CELL3896315	0.83363
								Retina75_CCCAATCTCGGTTCGG	1.1232		CELL3896316	0.996728
								Retina75_CCCATACAGTGAATTG	1.13754		CELL3896320	1.21481
								Retina75_ACCTTTAGTGATGCCC	1.14246		CELL3896325	0.630434
								Retina74_TTCTCAAAGACTTTCG	1.16073		CELL3896327	1.45831
								Retina74_TGTATTCGTGCACGAA	1.16805		CELL3896329	1.4831
								Retina74_AAGGAGCAGTTCGCGC	1.17446		CELL3896332	1.2761
								Retina74_GGGATGAAGGGTTTCT	1.18463		CELL3896334	1.50235
								Retina75_ATTTCTGCACCCAGTG	1.19422		CELL3896338	1.25599
								Retina75_TTAGGACAGGAGTTGC	1.1955		CELL3896340	1.52115
								Retina75_AACACGTGTCCTCTTG	1.20474		CELL3896346	0.961159
								Retina75_TCTTTCCGTTAGAACA	1.21992		CELL3896348	0.936292
								Retina74_CAACTAGGTTGGTAAA	1.22559		CELL3896351	1.50038
								Retina75_GGAGCAAGTCTCATCC	1.23432		CELL3896359	0.62369
								Retina75_TACTTACAGTAGGCCA	1.23571		CELL3896360	1.44864
								Retina75_GTGGGTCTCAGTCAGT	1.23657		CELL3896363	1.25467
								Retina75_AACTCCCTCAACCATG	1.24567		CELL3896365	1.66693
								Retina75_GCGCAGTCATACCATG	1.24974		CELL3896371	1.24596
								Retina74_ACGAGCCGTAGCGTGA	1.26216		CELL3896376	0.988021
								Retina75_CTCGAAAGTCTACCTC	1.26231		CELL3896378	0.619461
								Retina75_CAGCGACGTCTCATCC	1.27452		CELL3896379	2.0069
								Retina75_GCAGCCAAGTATCTCG	1.29263		CELL3896380	1.51055
								Retina75_GCAGTTAAGTTCCACA	1.29311		CELL3896386	1.5466
								Retina75_GAATGAAAGTACCGGA	1.31541		CELL3896387	1.90635
								Retina75_AAGTCTGAGAGTCTGG	1.36951		CELL3896388	1.28694
								Retina75_CACATTTGTCACTGGC	1.38233		CELL3896389	1.91922
								Retina74_CCTATTAGTTGATTGC	1.38345		CELL3896391	0.631875
								Retina74_CCCTCCTTCCAAGTAC	1.41923		CELL3896394	1.5308
								Retina74_GACCTGGAGTGGGTTG	1.49268		CELL3896395	0.635195
								Retina75_CACACCTGTTGATTCG	1.50493		CELL3896401	1.26074
								Retina75_AGTGGGACACAAGACG	1.52038		CELL3896403	1.99271
								Retina75_CAACCTCAGCGCCTTG	1.53995		CELL3896404	0.602073
								Retina75_CACATAGTCACAAACC	1.59849		CELL3896406	1.2637
								Retina75_CACACTCGTCTCTCTG	1.61458		CELL3896412	1.73508
								Retina75_AGTGAGGCAGCTCGCA	1.6304		CELL3896414	0.633448
								Retina75_GTAACTGAGCTTTGGT	1.64509		CELL3896417	2.08726
								Retina75_ATGTGTGCAGACGCAA	1.6456		CELL3896418	0.67676
								Retina74_GGCAATTGTTACGGAG	1.77702		CELL3896420	0.680588
								Retina75_GGACAAGCATTTCACT	1.82622		CELL3896421	1.80021
								Retina75_CAACCAACATGACGGA	1.87235		CELL3896426	1.04217
								Retina75_TGCGGGTGTAAGTAGT	2.0268		CELL3896427	0.655897
								Retina76_TCGTACCCACCTATCC	2.61669		CELL3896428	1.09602
											CELL3896433	0.652438
											CELL3896434	1.75387
											CELL3896435	0.671054
											CELL3896440	1.55245
											CELL3896446	1.05947
											CELL3896447	1.57491
											CELL3896450	1.50065
											CELL3896455	1.07302
											CELL3896456	1.96466
											CELL3896457	1.58393
											CELL3896465	1.37899
											CELL3896468	1.10021
											CELL3896470	0.643611
											CELL3896472	2.0666
											CELL3896475	1.83292
											CELL3896476	0.677093
											CELL3896481	1.04545
											CELL3896482	1.12749
											CELL3896493	1.37803
											CELL3896496	1.09028
											CELL3896501	2.04095
											CELL3896502	2.0312
											CELL3896506	1.04075
											CELL3896511	1.0088
											CELL3896512	1.03253
											CELL3896514	1.15758
											CELL3896515	0.705056
											CELL3896516	1.11791
											CELL3896517	1.38308
											CELL3896518	1.44615
											CELL3896519	0.674106
											CELL3896521	1.61813
											CELL3896524	0.690161
											CELL3896525	1.14
											CELL3896526	1.39354
											CELL3896527	1.68183
											CELL3896531	1.75156
											CELL3896532	1.60944
											CELL3896536	1.10763
											CELL3896539	0.652218
											CELL3896544	1.57052
											CELL3896546	0.719285
											CELL3896547	1.42757
											CELL3896549	1.99085
											CELL3896550	0.690359
											CELL3896556	1.3529
											CELL3896560	1.15482
											CELL3896562	1.63988
											CELL3896565	1.62359
											CELL3896566	1.77276
											CELL3896569	1.13884
											CELL3896570	1.34972
											CELL3896573	2.06703
											CELL3896577	1.3991
											CELL3896578	1.2244
											CELL3896581	1.62859
											CELL3896582	1.12876
											CELL3896587	0.682229
											CELL3896588	1.13224
											CELL3896596	1.45675
											CELL3896604	1.63854
											CELL3896606	1.18036
											CELL3896609	1.42926
											CELL3896613	1.50639
											CELL3896614	1.80378
											CELL3896619	1.18484
											CELL3896622	0.713926
											CELL3896624	0.740839
											CELL3896626	0.707187
											CELL3896636	1.3991
											CELL3896638	1.67775
											CELL3896645	1.14086
											CELL3896647	1.16984
											CELL3896651	0.790119
											CELL3896652	2.00955
											CELL3896653	1.17253
											CELL3896654	1.16398
											CELL3896655	1.68532
											CELL3896662	2.38905
											CELL3896663	1.16931
											CELL3896665	1.45532
											CELL3896671	1.15133
											CELL3896672	0.754421
											CELL3896673	1.44566
											CELL3896676	1.18436
											CELL3896679	0.792692
											CELL3896684	1.13632
											CELL3896685	1.66861
											CELL3896693	1.74422
											CELL3896702	1.20189
											CELL3896705	1.90833
											CELL3896706	1.21149
											CELL3896708	1.98338
											CELL3896716	1.20352
											CELL3896717	1.67141
											CELL3896719	0.792626
											CELL3896720	0.58552
											CELL3896732	0.783666
											CELL3896735	0.809821
											CELL3896745	0.756455
											CELL3896748	1.19046
											CELL3896757	0.742336
											CELL3896758	1.72567
											CELL3896765	1.77386
											CELL3896780	1.20091
											CELL3896784	1.52066
											CELL3896791	1.49172
											CELL3896793	0.738606
											CELL3896796	1.55795
											CELL3896813	1.67094
											CELL3896820	0.81709
											CELL3896825	1.24575
											CELL3896827	0.742624
											CELL3896830	1.48808
											CELL3896835	1.28454
											CELL3896836	0.834552
											CELL3896838	1.51372
											CELL3896844	1.25932
											CELL3896848	1.21382
											CELL3896851	1.2447
											CELL3896853	0.814068
											CELL3896861	1.54505
											CELL3896863	0.824859
											CELL3896864	0.801871
											CELL3896870	0.819355
											CELL3896873	1.32893
											CELL3896877	0.697121
											CELL3896886	1.28814
											CELL3896889	1.64458
											CELL3896896	1.29053
											CELL3896902	0.851049
											CELL3896903	0.848137
											CELL3896911	0.874967
											CELL3896912	1.6037
											CELL3896921	1.79867
											CELL3896927	1.28577
											CELL3896929	0.829129
											CELL3896932	0.815893
											CELL3896936	2.05364
											CELL3896953	2.07673
											CELL3896961	1.95328
											CELL3896962	1.81634
											CELL3896964	0.855223
											CELL3896971	0.89391
											CELL3896976	1.88409
											CELL3896981	1.34414
											CELL3896982	1.32314
											CELL3896985	1.69266
											CELL3896987	1.33934
											CELL3897004	1.39704
											CELL3897005	1.26678
											CELL3897007	1.69702
											CELL3897024	1.29005
											CELL3897027	0.855146
											CELL3897029	1.37533
											CELL3897040	0.883039
											CELL3897043	1.31451
											CELL3897053	1.35014
											CELL3897070	1.58411
											CELL3897073	1.83314
											CELL3897084	1.3411
											CELL3897089	1.49403
											CELL3897112	0.872933
											CELL3897115	0.866012
											CELL3897119	2.15645
											CELL3897133	0.897081
											CELL3897144	0.918969
											CELL3897158	1.91947
											CELL3897177	0.900189
											CELL3897193	1.85684
											CELL3897194	0.914644
											CELL3897197	0.900709
											CELL3897209	1.80014
											CELL3897215	0.878819
											CELL3897223	1.35792
											CELL3897234	0.900015
											CELL3897255	1.70667
											CELL3897259	0.942797
											CELL3897283	0.985436
											CELL3897302	1.75945
											CELL3897330	2.61625
											CELL3897336	0.970632
											CELL3897341	0.953351
											CELL3897350	1.47811
											CELL3897355	0.937567
											CELL3897358	1.44566
											CELL3897379	1.79496
											CELL3897401	0.935492
											CELL3897410	1.48534
											CELL3897452	1.5576
											CELL3897506	1.53251
											CELL3897536	1.60354
											CELL3897549	1.3935
											CELL3897606	1.52248
											CELL3897639	2.44326
											CELL3897659	1.0027
											CELL3897796	1.5485
											CELL3897890	1.04966
											CELL3897910	1.52811
											CELL3897993	1.61329
											CELL3898078	2.10375
											CELL3898125	1.00875
											CELL3898295	1.05916
											CELL3898361	1.68006
											CELL3898389	1.62285
											CELL3898390	1.12517
											CELL3898410	1.57377
											CELL3898478	2.12116
											CELL3898481	1.15274
											CELL3899011	2.39156
											CELL3899068	1.1861
											CELL3899086	1.74402
											CELL3899103	2.0468
											CELL3899555	1.24956
											CELL3902575	1.24198
											CELL3907568	1.96554
											CELL3908283	0.904084
											CELL3908347	0.786195
											CELL3908361	0.757116
											CELL3908369	1.387
											CELL3908379	0.471531
											CELL3908380	0.802516
											CELL3908383	0.507909
											CELL3908384	0.475529
											CELL3908389	1.80428
											CELL3908393	0.482498
											CELL3908398	1.06386
											CELL3908401	1.1321
											CELL3908407	1.28162
											CELL3908408	1.43988
											CELL3908412	1.3434
											CELL3908414	1.34142
											CELL3908418	1.10577
											CELL3908423	1.16312
											CELL3908425	1.43959
											CELL3908429	0.858931
											CELL3908437	1.16656
											CELL3908443	0.550213
											CELL3908444	0.886296
											CELL3908454	1.16256
											CELL3908455	0.873502
											CELL3908459	0.555606
											CELL3908471	0.545535
											CELL3908476	1.20556
											CELL3908478	0.576939
											CELL3908485	1.18958
											CELL3908495	1.50461
											CELL3908497	0.566791
											CELL3908498	1.42427
											CELL3908500	0.92174
											CELL3908508	1.537
											CELL3908510	1.57593
											CELL3908512	1.17846
											CELL3908519	1.2743
											CELL3908524	0.931325
											CELL3908525	1.83431
											CELL3908526	1.17691
											CELL3908527	0.613733
											CELL3908528	0.571382
											CELL3908529	0.962308
											CELL3908535	0.613966
											CELL3908546	0.562665
											CELL3908547	1.79783
											CELL3908554	0.955167
											CELL3908555	1.70256
											CELL3908562	0.948139
											CELL3908563	0.967031
											CELL3908567	1.00593
											CELL3908568	1.35007
											CELL3908572	0.612105
											CELL3908578	1.24432
											CELL3908585	0.996135
											CELL3908589	0.980829
											CELL3908591	1.49025
											CELL3908601	0.588463
											CELL3908603	0.605909
											CELL3908608	1.30893
											CELL3908610	1.7659
											CELL3908611	1.45774
											CELL3908614	1.02006
											CELL3908616	1.52332
											CELL3908617	1.7052
											CELL3908618	1.28096
											CELL3908620	1.56198
											CELL3908621	1.03915
											CELL3908625	1.06698
											CELL3908628	0.699202
											CELL3908629	1.66242
											CELL3908635	1.40682
											CELL3908640	1.00599
											CELL3908647	1.52515
											CELL3908651	2.04982
											CELL3908655	1.37434
											CELL3908662	1.87695
											CELL3908664	0.686073
											CELL3908666	1.04075
											CELL3908668	1.04821
											CELL3908674	1.51697
											CELL3908675	0.666827
											CELL3908677	1.06188
											CELL3908685	1.23117
											CELL3908688	1.28561
											CELL3908696	0.661746
											CELL3908698	1.02743
											CELL3908700	0.676665
											CELL3908702	0.664941
											CELL3908703	0.666136
											CELL3908704	1.10803
											CELL3908705	0.721452
											CELL3908706	1.74813
											CELL3908707	0.683975
											CELL3908708	1.50621
											CELL3908714	0.677951
											CELL3908722	0.676855
											CELL3908729	1.62563
											CELL3908731	1.34901
											CELL3908732	1.42765
											CELL3908735	1.47399
											CELL3908736	1.35503
											CELL3908740	0.737409
											CELL3908746	1.5888
											CELL3908747	1.1831
											CELL3908750	1.80837
											CELL3908754	1.36711
											CELL3908757	0.683975
											CELL3908761	0.737409
											CELL3908762	1.98967
											CELL3908764	1.48464
											CELL3908770	1.18966
											CELL3908774	1.07505
											CELL3908779	1.97751
											CELL3908781	1.3645
											CELL3908786	1.15251
											CELL3908787	1.56086
											CELL3908788	1.12679
											CELL3908792	1.1489
											CELL3908794	1.38847
											CELL3908795	0.713395
											CELL3908797	0.786781
											CELL3908805	1.13167
											CELL3908811	0.685388
											CELL3908812	1.13118
											CELL3908813	1.43063
											CELL3908816	1.49234
											CELL3908818	0.761592
											CELL3908819	0.717722
											CELL3908823	1.72358
											CELL3908824	1.14028
											CELL3908826	1.84529
											CELL3908831	1.50794
											CELL3908847	1.89929
											CELL3908857	1.46762
											CELL3908859	1.2159
											CELL3908860	1.19102
											CELL3908863	1.22865
											CELL3908864	0.792626
											CELL3908869	0.73952
											CELL3908879	0.769964
											CELL3908881	1.1795
											CELL3908882	1.87049
											CELL3908884	1.52393
											CELL3908886	1.46038
											CELL3908889	0.788348
											CELL3908890	1.86706
											CELL3908891	1.17849
											CELL3908905	1.74685
											CELL3908907	1.04935
											CELL3908908	1.09114
											CELL3908914	1.91492
											CELL3908916	1.17508
											CELL3908918	1.51078
											CELL3908920	1.74393
											CELL3908931	0.815611
											CELL3908933	1.78132
											CELL3908946	1.18138
											CELL3908962	1.21573
											CELL3908971	1.48534
											CELL3908976	0.835734
											CELL3908978	1.19293
											CELL3908981	1.27834
											CELL3908982	1.49243
											CELL3908987	0.777514
											CELL3908991	1.28049
											CELL3909006	1.73435
											CELL3909007	1.22746
											CELL3909008	1.45423
											CELL3909012	1.9629
											CELL3909013	1.2377
											CELL3909026	1.22152
											CELL3909034	1.65216
											CELL3909039	1.24505
											CELL3909042	1.23988
											CELL3909047	0.820848
											CELL3909048	1.2699
											CELL3909052	1.25707
											CELL3909053	1.76018
											CELL3909056	0.750504
											CELL3909058	1.80151
											CELL3909060	2.31562
											CELL3909061	1.80458
											CELL3909063	1.25986
											CELL3909077	1.2364
											CELL3909080	1.84706
											CELL3909081	1.59624
											CELL3909083	0.817655
											CELL3909084	1.25905
											CELL3909088	1.77112
											CELL3909093	0.844564
											CELL3909094	1.56549
											CELL3909110	1.49091
											CELL3909112	0.856546
											CELL3909113	0.868333
											CELL3909115	0.872528
											CELL3909124	1.27508
											CELL3909129	1.49762
											CELL3909131	1.32385
											CELL3909141	0.853595
											CELL3909167	0.846461
											CELL3909171	1.29167
											CELL3909172	0.80289
											CELL3909177	1.33087
											CELL3909193	1.84191
											CELL3909203	1.59227
											CELL3909205	1.28539
											CELL3909207	0.820136
											CELL3909208	1.35332
											CELL3909228	2.08644
											CELL3909230	0.845398
											CELL3909231	1.85248
											CELL3909239	1.37335
											CELL3909240	1.67504
											CELL3909248	0.839975
											CELL3909262	0.855301
											CELL3909271	1.31392
											CELL3909274	0.900189
											CELL3909277	0.874967
											CELL3909287	1.32628
											CELL3909292	1.37456
											CELL3909298	1.84763
											CELL3909303	0.90542
											CELL3909308	1.32223
											CELL3909313	0.838109
											CELL3909344	1.29139
											CELL3909358	2.1145
											CELL3909359	0.898632
											CELL3909364	0.879478
											CELL3909375	1.66316
											CELL3909381	1.69569
											CELL3909384	1.36439
											CELL3909388	0.887387
											CELL3909391	1.68403
											CELL3909397	1.6287
											CELL3909403	0.892801
											CELL3909412	1.48958
											CELL3909421	1.34687
											CELL3909430	1.42817
											CELL3909458	1.36678
											CELL3909469	0.908767
											CELL3909474	0.923704
											CELL3909484	1.92633
											CELL3909487	1.67164
											CELL3909491	1.40383
											CELL3909505	1.41106
											CELL3909506	1.56619
											CELL3909508	1.73378
											CELL3909509	0.936245
											CELL3909513	1.45365
											CELL3909514	2.08102
											CELL3909521	1.44059
											CELL3909532	2.10584
											CELL3909533	0.987123
											CELL3909556	2.12977
											CELL3909562	0.952567
											CELL3909573	1.38806
											CELL3909581	1.42914
											CELL3909588	1.42063
											CELL3909591	1.3728
											CELL3909604	0.955905
											CELL3909617	1.87972
											CELL3909635	1.96054
											CELL3909645	1.75601
											CELL3909694	1.38244
											CELL3909700	1.5759
											CELL3909704	0.95159
											CELL3909707	0.947317
											CELL3909725	0.933427
											CELL3909727	1.41411
											CELL3909763	0.953351
											CELL3909790	1.06262
											CELL3909799	2.51912
											CELL3909858	1.78885
											CELL3909876	1.43302
											CELL3909880	1.04342
											CELL3909894	2.08764
											CELL3909895	1.44084
											CELL3909948	1.78375
											CELL3909954	1.86187
											CELL3909962	1.79385
											CELL3910062	1.53593
											CELL3910082	0.980621
											CELL3910083	1.03317
											CELL3910198	0.903407
											CELL3910364	1.02313
											CELL3910429	1.08455
											CELL3910611	1.47525
											CELL3910727	2.04504
											CELL3911100	2.07755
											CELL3911661	2.27454
											CELL3912063	1.17997
											CELL3912122	1.31561
											CELL3914116	1.58648
											CELL3916222	1.56849
											CELL3917562	2.40796
											CELL3920597	1.03096
											CELL3920601	1.16851
											CELL3920602	1.5274
											CELL3920605	1.12753
											CELL3920607	1.71986
											CELL3920619	1.30469
											CELL3920623	0.895878
											CELL3920624	1.55245
											CELL3920633	0.572121
											CELL3920634	1.77562
											CELL3920645	1.37583
											CELL3920651	1.1807
											CELL3920654	1.27734
											CELL3920655	1.53194
											CELL3920659	0.55844
											CELL3920660	1.2637
											CELL3920661	0.60606
											CELL3920663	0.945147
											CELL3920666	1.38614
											CELL3920677	1.45296
											CELL3920681	1.0056
											CELL3920682	0.965669
											CELL3920684	1.01802
											CELL3920685	0.955413
											CELL3920686	0.609182
											CELL3920688	1.02743
											CELL3920689	1.30422
											CELL3920690	1.36565
											CELL3920691	0.968195
											CELL3920692	0.665079
											CELL3920695	1.72137
											CELL3920702	1.67169
											CELL3920703	0.639861
											CELL3920705	1.34697
											CELL3920707	1.50282
											CELL3920709	1.00423
											CELL3920710	1.53865
											CELL3920712	1.88504
											CELL3920716	1.00913
											CELL3920718	0.690607
											CELL3920721	1.02542
											CELL3920723	0.69455
											CELL3920727	1.032
											CELL3920728	0.644685
											CELL3920729	1.29183
											CELL3920732	1.26267
											CELL3920735	0.630969
											CELL3920737	1.73355
											CELL3920744	1.07677
											CELL3920746	1.55384
											CELL3920754	1.77374
											CELL3920756	0.667983
											CELL3920764	1.64097
											CELL3920766	1.6183
											CELL3920767	2.31665
											CELL3920769	2.2628
											CELL3920770	1.92804
											CELL3920777	0.686416
											CELL3920787	0.695455
											CELL3920788	1.08695
											CELL3920794	1.06033
											CELL3920796	0.717185
											CELL3920805	1.10122
											CELL3920806	1.09192
											CELL3920808	0.755916
											CELL3920811	0.770089
											CELL3920815	1.64543
											CELL3920816	1.13935
											CELL3920822	1.40775
											CELL3920823	1.11916
											CELL3920830	1.1265
											CELL3920832	1.98089
											CELL3920837	1.41305
											CELL3920841	1.78162
											CELL3920842	1.13711
											CELL3920850	0.710435
											CELL3920864	1.12299
											CELL3920871	0.740667
											CELL3920880	0.753706
											CELL3920886	0.82688
											CELL3920887	1.46463
											CELL3920899	1.23692
											CELL3920900	0.829347
											CELL3920901	1.18728
											CELL3920905	1.20075
											CELL3920912	1.49798
											CELL3920921	1.30877
											CELL3920928	1.97182
											CELL3920938	0.744767
											CELL3920940	0.747741
											CELL3920952	1.24093
											CELL3920954	0.893483
											CELL3920957	1.53298
											CELL3920967	1.51362
											CELL3920969	0.71382
											CELL3920988	1.83495
											CELL3920990	1.56032
											CELL3920992	1.27741
											CELL3921003	0.857171
											CELL3921008	0.801194
											CELL3921039	1.55588
											CELL3921047	1.289
											CELL3921054	0.853208
											CELL3921063	2.18203
											CELL3921084	1.21298
											CELL3921088	1.60254
											CELL3921105	2.22092
											CELL3921196	1.33231
											CELL3921245	1.40187
											CELL3921266	2.10394
											CELL3921294	1.34508
											CELL3921447	1.99734
											CELL3921548	0.997916
											CELL3921657	1.73122
											CELL3921992	2.46724
											CELL3922394	2.0012
											CELL3923615	1.48733
											CELL3924507	2.37525
											CELL3930915	2.10363
											CELL3930922	1.38256
											CELL3930926	1.56409
											CELL3930929	1.08658
											CELL3930930	1.21448
											CELL3930933	1.10456
											CELL3930934	1.06262
											CELL3930938	1.1151
											CELL3930940	1.08373
											CELL3930949	1.14572
											CELL3930957	0.993557
											CELL3930958	1.01904
											CELL3930961	1.25479
											CELL3930962	0.957485
											CELL3930963	1.53376
											CELL3930965	0.926414
											CELL3930967	1.17043
											CELL3930969	1.18279
											CELL3930970	1.18049
											CELL3930973	0.600508
											CELL3930977	1.43624
											CELL3930978	1.29928
											CELL3930981	1.00825
											CELL3930984	1.26516
											CELL3930985	2.07826
											CELL3930988	1.30155
											CELL3930999	2.19762
											CELL3931001	1.28948
											CELL3931002	2.07673
											CELL3931005	0.665033
											CELL3931006	1.49856
											CELL3931008	0.664345
											CELL3931018	1.37552
											CELL3931020	1.45208
											CELL3931022	0.686073
											CELL3931024	0.646497
											CELL3931026	1.15037
											CELL3931031	1.08721
											CELL3931033	0.677808
											CELL3931035	1.76494
											CELL3931041	1.53179
											CELL3931056	1.05891
											CELL3931063	0.612608
											CELL3931065	1.11812
											CELL3931066	1.61959
											CELL3931068	1.95124
											CELL3931071	1.59684
											CELL3931073	1.10196
											CELL3931074	1.3753
											CELL3931078	0.708231
											CELL3931089	1.1514
											CELL3931092	1.13654
											CELL3931094	1.98726
											CELL3931099	1.32594
											CELL3931100	0.732326
											CELL3931101	0.705575
											CELL3931105	1.15623
											CELL3931109	1.54689
											CELL3931110	1.64206
											CELL3931111	0.80398
											CELL3931114	1.1464
											CELL3931115	1.14501
											CELL3931118	0.791041
											CELL3931123	1.88504
											CELL3931126	0.694902
											CELL3931130	0.770525
											CELL3931131	1.25545
											CELL3931137	1.95735
											CELL3931141	1.44269
											CELL3931142	1.69988
											CELL3931148	1.47244
											CELL3931150	1.1872
											CELL3931155	1.90833
											CELL3931156	1.18784
											CELL3931157	1.26944
											CELL3931163	0.750977
											CELL3931175	2.09819
											CELL3931184	1.19864
											CELL3931185	1.20893
											CELL3931189	1.21556
											CELL3931190	1.51399
											CELL3931194	0.772338
											CELL3931202	0.766802
											CELL3931204	1.77763
											CELL3931209	0.792097
											CELL3931216	0.784572
											CELL3931234	1.65878
											CELL3931248	1.75383
											CELL3931260	1.20811
											CELL3931276	0.817443
											CELL3931284	1.84347
											CELL3931290	1.67123
											CELL3931299	2.18034
											CELL3931351	0.862911
											CELL3931357	1.27461
											CELL3931373	0.952176
											CELL3931404	0.894081
											CELL3931422	1.32944
											CELL3931532	0.99522
											CELL3931592	1.91897
											CELL3931621	1.51969
											CELL3931648	1.41647
											CELL3931839	1.05147
											CELL3932141	0.9284
											CELL3932753	1.63322
											CELL3935056	2.32651
											CELL3940629	2.10723
											CELL3941144	0.941746
											CELL3941150	1.59176
											CELL3941152	1.12288
											CELL3941156	1.29851
											CELL3941157	1.39773
											CELL3941164	0.852899
											CELL3941167	1.14202
											CELL3941169	1.68899
											CELL3941171	1.16106
											CELL3941172	1.43071
											CELL3941173	1.32939
											CELL3941176	1.17407
											CELL3941177	1.21554
											CELL3941179	1.77447
											CELL3941182	1.54981
											CELL3941183	1.29056
											CELL3941184	1.31362
											CELL3941186	0.947414
											CELL3941189	1.15264
											CELL3941190	1.74598
											CELL3941191	0.939652
											CELL3941198	1.47414
											CELL3941201	1.93022
											CELL3941207	0.661746
											CELL3941208	1.28322
											CELL3941210	1.64115
											CELL3941213	0.591292
											CELL3941216	1.63587
											CELL3941220	1.82162
											CELL3941225	1.88741
											CELL3941226	1.29915
											CELL3941227	1.0072
											CELL3941228	1.02922
											CELL3941230	1.49775
											CELL3941234	1.03078
											CELL3941238	1.3375
											CELL3941239	1.76558
											CELL3941242	1.07245
											CELL3941243	1.06293
											CELL3941248	1.06194
											CELL3941254	1.35446
											CELL3941258	1.34264
											CELL3941259	1.5576
											CELL3941262	1.30337
											CELL3941264	0.690607
											CELL3941267	1.09384
											CELL3941269	0.679963
											CELL3941272	2.24912
											CELL3941277	1.39232
											CELL3941285	1.67713
											CELL3941289	1.12742
											CELL3941295	1.81703
											CELL3941297	0.691949
											CELL3941306	0.797891
											CELL3941307	1.40148
											CELL3941309	0.690458
											CELL3941310	1.94917
											CELL3941313	0.810028
											CELL3941315	1.26779
											CELL3941316	1.77228
											CELL3941325	0.742278
											CELL3941330	1.66157
											CELL3941332	1.16058
											CELL3941333	1.41392
											CELL3941343	2.0289
											CELL3941346	1.14036
											CELL3941352	1.21874
											CELL3941358	0.765078
											CELL3941378	0.790777
											CELL3941379	0.776879
											CELL3941382	1.69351
											CELL3941388	1.50303
											CELL3941389	1.75038
											CELL3941399	1.2958
											CELL3941402	1.99011
											CELL3941405	1.41968
											CELL3941413	1.54534
											CELL3941414	0.833815
											CELL3941418	1.9006
											CELL3941419	1.34173
											CELL3941423	1.16163
											CELL3941426	0.828112
											CELL3941442	1.56979
											CELL3941444	0.847526
											CELL3941453	2.10227
											CELL3941455	0.82249
											CELL3941458	1.24823
											CELL3941461	1.79983
											CELL3941463	0.820706
											CELL3941466	0.786
											CELL3941478	1.79489
											CELL3941481	1.26149
											CELL3941483	0.796618
											CELL3941490	1.5633
											CELL3941492	1.59582
											CELL3941496	0.82292
											CELL3941498	1.29484
											CELL3941505	1.57808
											CELL3941509	1.28606
											CELL3941522	0.876029
											CELL3941533	1.70889
											CELL3941542	1.67799
											CELL3941549	2.02435
											CELL3941552	0.838556
											CELL3941557	0.847526
											CELL3941565	1.95588
											CELL3941582	1.30454
											CELL3941595	1.69182
											CELL3941607	1.44281
											CELL3941668	1.93375
											CELL3941711	1.63698
											CELL3941723	1.34027
											CELL3941725	1.4289
											CELL3941783	0.987228
											CELL3941854	1.24938
											CELL3941954	1.10722
											CELL3942645	1.19824
											CELL3942663	1.09133
											CELL3943020	1.01769
											CELL3943924	1.62777
											CELL3952160	1.3085
											CELL3952164	1.17534
											CELL3952165	1.58761
											CELL3952166	1.57443
											CELL3952168	0.405982
											CELL3952169	0.70516
											CELL3952174	1.57527
											CELL3952177	0.912557
											CELL3952178	1.01739
											CELL3952179	1.60469
											CELL3952180	0.453884
											CELL3952181	0.703042
											CELL3952182	1.41782
											CELL3952183	0.444327
											CELL3952186	0.803162
											CELL3952189	0.486134
											CELL3952190	2.04847
											CELL3952191	1.22942
											CELL3952193	1.39225
											CELL3952195	1.12102
											CELL3952196	0.523878
											CELL3952201	0.488678
											CELL3952203	0.813089
											CELL3952207	1.47694
											CELL3952209	0.828402
											CELL3952215	0.509072
											CELL3952216	1.89859
											CELL3952217	1.07892
											CELL3952218	0.525286
											CELL3952219	0.516707
											CELL3952223	0.534804
											CELL3952224	0.880924
											CELL3952225	0.568081
											CELL3952226	0.848442
											CELL3952228	1.39066
											CELL3952229	0.552896
											CELL3952231	2.06186
											CELL3952235	1.68225
											CELL3952238	1.2404
											CELL3952239	0.908767
											CELL3952240	1.21072
											CELL3952241	0.961908
											CELL3952243	1.76289
											CELL3952245	1.58803
											CELL3952246	1.17438
											CELL3952247	1.19464
											CELL3952248	1.57271
											CELL3952249	1.19706
											CELL3952250	1.21928
											CELL3952251	0.983913
											CELL3952257	1.42811
											CELL3952259	0.57588
											CELL3952261	1.27946
											CELL3952263	1.74033
											CELL3952270	0.959368
											CELL3952276	0.894422
											CELL3952281	0.967436
											CELL3952285	0.973647
											CELL3952286	1.64499
											CELL3952287	0.620811
											CELL3952292	1.60427
											CELL3952293	0.591328
											CELL3952294	1.23008
											CELL3952295	0.970581
											CELL3952296	0.56374
											CELL3952301	1.63581
											CELL3952302	1.21805
											CELL3952304	0.58198
											CELL3952306	0.618315
											CELL3952307	1.7808
											CELL3952312	1.26785
											CELL3952315	1.25749
											CELL3952317	1.29426
											CELL3952319	1.91101
											CELL3952320	0.617881
											CELL3952321	1.69561
											CELL3952324	1.74414
											CELL3952325	1.2789
											CELL3952327	1.30162
											CELL3952331	0.629614
											CELL3952335	1.67507
											CELL3952338	0.622208
											CELL3952342	1.02928
											CELL3952344	1.53536
											CELL3952345	0.646022
											CELL3952354	0.672177
											CELL3952360	1.70086
											CELL3952362	1.04923
											CELL3952363	1.08513
											CELL3952366	1.88717
											CELL3952367	1.01292
											CELL3952368	1.58741
											CELL3952371	0.669003
											CELL3952382	1.52818
											CELL3952385	1.10122
											CELL3952391	1.38607
											CELL3952392	1.01515
											CELL3952396	1.07314
											CELL3952397	1.33193
											CELL3952408	1.38554
											CELL3952411	0.701911
											CELL3952412	1.07728
											CELL3952415	0.673965
											CELL3952420	0.700988
											CELL3952422	0.707291
											CELL3952440	1.56489
											CELL3952445	1.97635
											CELL3952457	2.12669
											CELL3952465	1.13992
											CELL3952478	0.710382
											CELL3952483	1.14007
											CELL3952499	1.11985
											CELL3952523	1.12954
											CELL3952544	2.02728
											CELL3952545	1.39036
											CELL3952553	1.90765
											CELL3952555	0.715151
											CELL3952556	1.19638
											CELL3952560	1.58217
											CELL3952562	1.42982
											CELL3952581	0.737068
											CELL3952588	0.8061
											CELL3952599	0.793023
											CELL3952601	0.732607
											CELL3952608	2.17845
											CELL3952610	1.472
											CELL3952652	1.16458
											CELL3952663	0.806649
											CELL3952665	1.52684
											CELL3952666	1.61533
											CELL3952708	1.74364
											CELL3952717	1.28833
											CELL3952719	1.17184
											CELL3952734	1.22814
											CELL3952829	0.839526
											CELL3952851	1.81108
											CELL3952857	1.94605
											CELL3952865	0.877176
											CELL3952873	1.3632
											CELL3952880	0.824715
											CELL3952898	1.62323
											CELL3952935	1.61932
											CELL3952942	1.20433
											CELL3952968	1.57403
											CELL3952997	0.806992
											CELL3953011	0.871475
											CELL3953066	0.879973
											CELL3953132	0.883123
											CELL3953140	1.5997
											CELL3953268	2.35941
											CELL3953733	1.32193
											CELL3953809	1.60307
											CELL3953935	1.01656
											CELL3959239	1.98181
											CELL3966280	1.08548
											CELL3966287	1.05241
											CELL3966288	0.402323
											CELL3966292	0.981385
											CELL3966300	1.48786
											CELL3966302	0.470469
											CELL3966305	1.27466
											CELL3966306	0.488143
											CELL3966307	0.830405
											CELL3966308	0.499285
											CELL3966309	1.67076
											CELL3966311	0.482142
											CELL3966312	0.776276
											CELL3966313	1.92308
											CELL3966315	1.33804
											CELL3966318	0.512431
											CELL3966323	1.48746
											CELL3966325	0.563772
											CELL3966326	0.576528
											CELL3966328	0.86307
											CELL3966331	1.16646
											CELL3966333	0.898891
											CELL3966336	0.822848
											CELL3966337	1.78001
											CELL3966339	0.563381
											CELL3966341	0.545566
											CELL3966342	0.600731
											CELL3966344	0.558248
											CELL3966347	0.919377
											CELL3966350	0.584358
											CELL3966351	1.23843
											CELL3966356	0.589821
											CELL3966357	1.24128
											CELL3966359	0.544378
											CELL3966361	1.22581
											CELL3966364	1.46136
											CELL3966365	1.66007
											CELL3966366	0.921285
											CELL3966370	0.939842
											CELL3966371	1.21066
											CELL3966373	1.42577
											CELL3966374	1.23877
											CELL3966375	1.63547
											CELL3966380	1.98424
											CELL3966384	0.986437
											CELL3966386	0.582258
											CELL3966387	1.30168
											CELL3966388	1.47466
											CELL3966391	1.22411
											CELL3966393	1.32015
											CELL3966394	1.00303
											CELL3966395	1.78293
											CELL3966398	0.989558
											CELL3966399	1.06992
											CELL3966404	1.85292
											CELL3966405	0.985594
											CELL3966408	1.04851
											CELL3966409	1.50725
											CELL3966416	0.646627
											CELL3966428	1.96848
											CELL3966438	0.650899
											CELL3966441	1.04223
											CELL3966448	0.654962
											CELL3966450	1.09609
											CELL3966452	1.53429
											CELL3966464	1.08035
											CELL3966470	1.58194
											CELL3966476	0.680059
											CELL3966477	1.55657
											CELL3966479	1.90481
											CELL3966482	1.36421
											CELL3966485	0.664574
											CELL3966490	1.65461
											CELL3966496	0.687889
											CELL3966499	1.10303
											CELL3966501	1.93925
											CELL3966513	0.71207
											CELL3966514	1.0693
											CELL3966515	0.695959
											CELL3966521	0.70428
											CELL3966523	1.95714
											CELL3966525	1.13296
											CELL3966529	0.726653
											CELL3966536	1.16261
											CELL3966548	1.17322
											CELL3966550	1.04647
											CELL3966554	1.09795
											CELL3966559	0.745523
											CELL3966561	0.676474
											CELL3966563	1.11944
											CELL3966573	1.68389
											CELL3966576	1.13267
											CELL3966589	1.94976
											CELL3966592	1.66835
											CELL3966601	0.708545
											CELL3966603	1.19598
											CELL3966604	1.18476
											CELL3966605	1.20099
											CELL3966614	0.729924
											CELL3966631	1.2397
											CELL3966656	1.49385
											CELL3966657	1.97328
											CELL3966659	0.7508
											CELL3966664	1.15415
											CELL3966665	0.703712
											CELL3966692	1.19784
											CELL3966695	0.769094
											CELL3966704	0.722813
											CELL3966710	1.43281
											CELL3966718	1.50803
											CELL3966726	1.20926
											CELL3966738	1.24452
											CELL3966758	1.69578
											CELL3966762	1.49654
											CELL3966795	1.58607
											CELL3966809	0.750268
											CELL3966817	1.56439
											CELL3966819	1.27359
											CELL3966837	1.56979
											CELL3966850	1.89879
											CELL3966900	0.900189
											CELL3966906	1.82251
											CELL3966947	0.846537
											CELL3966950	0.743029
											CELL3966984	1.62684
											CELL3967030	0.913569
											CELL3967064	0.912944
											CELL3967074	0.883455
											CELL3967085	0.913301
											CELL3967117	0.814418
											CELL3967122	0.921057
											CELL3967197	0.799303
											CELL3967224	0.87734
											CELL3967416	0.964161
											CELL3967445	1.06349
											CELL3967649	0.977198
											CELL3967746	1.02108
											CELL3967985	1.53665
											CELL3968770	1.01353
											CELL3971939	1.47174
											CELL3980143	1.68687
											CELL3980148	0.341154
											CELL3980150	1.04746
											CELL3980151	1.96299
											CELL3980152	1.73556
											CELL3980153	2.25695
											CELL3980154	1.31374
											CELL3980155	1.01961
											CELL3980156	1.16386
											CELL3980157	1.36942
											CELL3980158	1.9371
											CELL3980159	1.61842
											CELL3980160	1.05418
											CELL3980161	0.449321
											CELL3980162	1.0601
											CELL3980163	0.792262
											CELL3980164	2.0032
											CELL3980165	1.25567
											CELL3980166	0.808714
											CELL3980168	1.64845
											CELL3980169	0.551926
											CELL3980170	1.46865
											CELL3980172	1.05961
											CELL3980173	1.15506
											CELL3980174	0.503495
											CELL3980175	0.812287
											CELL3980177	1.41456
											CELL3980178	0.866931
											CELL3980182	0.880758
											CELL3980184	1.68308
											CELL3980186	0.555828
											CELL3980188	1.34766
											CELL3980191	1.71096
											CELL3980194	1.1187
											CELL3980196	0.56981
											CELL3980197	1.48339
											CELL3980199	0.894593
											CELL3980202	1.12278
											CELL3980204	1.83912
											CELL3980205	0.958624
											CELL3980207	1.09733
											CELL3980208	1.70391
											CELL3980214	0.566297
											CELL3980215	1.18269
											CELL3980219	1.36077
											CELL3980220	1.35508
											CELL3980221	0.901013
											CELL3980222	0.951444
											CELL3980223	1.43223
											CELL3980226	0.568811
											CELL3980228	1.54052
											CELL3980229	1.67267
											CELL3980230	0.96106
											CELL3980231	0.592447
											CELL3980232	0.589713
											CELL3980234	1.96251
											CELL3980236	0.552363
											CELL3980237	0.576085
											CELL3980238	1.19181
											CELL3980239	1.02296
											CELL3980242	1.74493
											CELL3980244	0.622088
											CELL3980247	0.607236
											CELL3980248	1.12092
											CELL3980250	0.981507
											CELL3980253	1.27697
											CELL3980254	1.51158
											CELL3980258	0.600323
											CELL3980259	0.61195
											CELL3980262	0.560141
											CELL3980264	1.58747
											CELL3980265	0.955905
											CELL3980269	1.21393
											CELL3980273	1.6786
											CELL3980277	1.03393
											CELL3980278	1.46544
											CELL3980281	1.33778
											CELL3980282	0.961259
											CELL3980284	1.71836
											CELL3980285	1.24093
											CELL3980288	1.50357
											CELL3980292	1.74891
											CELL3980293	1.66076
											CELL3980294	1.07806
											CELL3980295	1.0776
											CELL3980299	1.05634
											CELL3980302	1.03457
											CELL3980306	1.35838
											CELL3980307	0.611796
											CELL3980308	1.51969
											CELL3980320	1.2831
											CELL3980325	1.01319
											CELL3980340	1.97679
											CELL3980350	2.1605
											CELL3980354	0.697931
											CELL3980358	1.11192
											CELL3980359	1.42254
											CELL3980362	1.66226
											CELL3980363	1.61595
											CELL3980367	1.96211
											CELL3980369	1.1111
											CELL3980372	1.07144
											CELL3980373	1.37449
											CELL3980377	1.94222
											CELL3980380	1.57796
											CELL3980381	0.720692
											CELL3980383	0.640285
											CELL3980384	1.08917
											CELL3980388	1.35141
											CELL3980394	0.743549
											CELL3980396	1.09463
											CELL3980401	1.11979
											CELL3980402	1.14706
											CELL3980403	0.703867
											CELL3980406	1.97617
											CELL3980408	1.39903
											CELL3980412	1.43663
											CELL3980418	1.35134
											CELL3980432	1.41423
											CELL3980435	1.16277
											CELL3980436	1.40713
											CELL3980437	0.710066
											CELL3980440	1.16908
											CELL3980443	1.17477
											CELL3980457	1.54515
											CELL3980461	1.20425
											CELL3980465	0.755856
											CELL3980467	2.12229
											CELL3980476	1.1831
											CELL3980480	0.802143
											CELL3980488	1.52995
											CELL3980508	0.780962
											CELL3980512	1.70024
											CELL3980514	1.18578
											CELL3980515	1.49118
											CELL3980519	0.745755
											CELL3980525	0.819497
											CELL3980533	1.48411
											CELL3980541	1.17562
											CELL3980544	1.72198
											CELL3980545	0.733787
											CELL3980547	1.77325
											CELL3980551	1.18201
											CELL3980566	1.24478
											CELL3980575	0.810098
											CELL3980578	1.18935
											CELL3980599	1.56479
											CELL3980608	1.71522
											CELL3980611	1.51575
											CELL3980614	0.817867
											CELL3980679	1.28634
											CELL3980684	1.57707
											CELL3980698	1.56429
											CELL3980709	0.856001
											CELL3980729	1.84504
											CELL3980750	0.894764
											CELL3980788	0.900622
											CELL3980794	0.857561
											CELL3980807	2.24975
											CELL3980896	2.12274
											CELL3980910	0.873583
											CELL3980917	1.68762
											CELL3981062	1.32264
											CELL3981161	1.19711
											CELL3981357	1.35046
											CELL3981607	0.796685
											CELL3981839	1.69835
											CELL3982116	1.72437
											CELL3982479	1.96571
											CELL3986520	1.43533
											CELL3993369	0.5029
											CELL3993374	0.312638
											CELL3993398	0.956333
											CELL3993400	1.65341
											CELL3993403	0.956662
											CELL3993411	1.21942
											CELL3993413	1.65653
											CELL3993414	0.704797
											CELL3993415	1.35687
											CELL3993423	0.785026
											CELL3993426	1.15926
											CELL3993428	1.79819
											CELL3993429	0.789823
											CELL3993433	0.729812
											CELL3993435	1.1444
											CELL3993437	0.996081
											CELL3993438	1.61656
											CELL3993442	1.0839
											CELL3993443	1.08684
											CELL3993444	1.44884
											CELL3993446	1.4419
											CELL3993448	1.47345
											CELL3993449	0.838295
											CELL3993451	1.63598
											CELL3993453	1.04231
											CELL3993455	0.810375
											CELL3993462	0.5029
											CELL3993463	1.15551
											CELL3993464	0.834884
											CELL3993466	0.95389
											CELL3993470	0.849743
											CELL3993472	1.51504
											CELL3993473	1.50723
											CELL3993475	0.872163
											CELL3993476	1.4773
											CELL3993477	1.375
											CELL3993479	1.8416
											CELL3993481	0.855223
											CELL3993482	0.500024
											CELL3993487	1.0585
											CELL3993488	1.18489
											CELL3993489	1.13229
											CELL3993490	1.12517
											CELL3993491	0.551551
											CELL3993492	2.01336
											CELL3993493	0.927152
											CELL3993496	2.03791
											CELL3993498	0.873949
											CELL3993500	1.34137
											CELL3993502	0.570511
											CELL3993503	1.14304
											CELL3993504	1.55086
											CELL3993507	0.912631
											CELL3993508	0.566198
											CELL3993509	1.08162
											CELL3993512	0.567816
											CELL3993513	1.35093
											CELL3993516	1.39356
											CELL3993518	0.589642
											CELL3993519	0.899064
											CELL3993520	0.576802
											CELL3993522	0.90921
											CELL3993523	0.894337
											CELL3993524	0.898459
											CELL3993525	0.880345
											CELL3993527	1.09379
											CELL3993528	1.42781
											CELL3993529	1.23294
											CELL3993530	1.18927
											CELL3993531	0.937898
											CELL3993532	1.39853
											CELL3993534	0.94843
											CELL3993536	0.604625
											CELL3993538	1.64605
											CELL3993539	0.950762
											CELL3993542	0.925126
											CELL3993545	1.5907
											CELL3993546	1.27151
											CELL3993553	0.622407
											CELL3993555	1.44684
											CELL3993556	1.23553
											CELL3993559	1.56621
											CELL3993560	1.18018
											CELL3993564	0.57452
											CELL3993567	0.58478
											CELL3993568	1.77807
											CELL3993576	2.06839
											CELL3993577	1.28795
											CELL3993581	1.48812
											CELL3993593	0.622088
											CELL3993599	0.980205
											CELL3993601	0.627857
											CELL3993602	1.7083
											CELL3993603	0.662246
											CELL3993608	1.48277
											CELL3993614	0.654119
											CELL3993623	1.04551
											CELL3993625	1.03276
											CELL3993628	1.07696
											CELL3993630	0.690309
											CELL3993631	1.32791
											CELL3993636	1.33958
											CELL3993643	1.00368
											CELL3993650	1.3633
											CELL3993651	1.68709
											CELL3993657	1.33868
											CELL3993660	0.717292
											CELL3993661	1.09888
											CELL3993671	0.703351
											CELL3993678	1.11639
											CELL3993679	1.98632
											CELL3993681	1.07036
											CELL3993682	1.88987
											CELL3993684	0.719987
											CELL3993689	1.19574
											CELL3993694	0.709121
											CELL3993695	1.10364
											CELL3993697	1.42254
											CELL3993705	1.63863
											CELL3993716	1.70769
											CELL3993721	1.41094
											CELL3993741	1.66878
											CELL3993750	1.70272
											CELL3993755	1.41376
											CELL3993759	2.06172
											CELL3993762	0.728701
											CELL3993783	1.46651
											CELL3993784	0.747741
											CELL3993788	1.78492
											CELL3993798	0.772715
											CELL3993811	0.776055
											CELL3993830	0.766309
											CELL3993877	1.66434
											CELL3993879	1.86966
											CELL3993886	0.781155
											CELL3993888	0.828039
											CELL3993895	0.811556
											CELL3994419	0.873827
											CELL3994508	1.01961
											CELL3994637	1.85961
											CELL3994641	1.61911
											CELL3994885	1.71019
											CELL3995304	1.31243
											CELL3995490	2.39676
											CELL3995524	1.66339
											CELL3995949	1.23605
											CELL3997820	1.03762
											CELL3998173	1.58463
											CELL3998556	1.48481
											CELL3999723	1.70889
											CELL4000335	2.04621
											CELL4000430	3.23593
											CELL4000470	0.920671
											CELL4000482	0.800472
											CELL4000484	1.58908
											CELL4000489	0.613034
											CELL4000494	0.871421
											CELL4000498	1.57268
											CELL4000504	2.22412
											CELL4000509	0.688308
											CELL4000517	1.94032
											CELL4000519	1.61854
											CELL4000520	1.16692
											CELL4000522	0.9512
											CELL4000523	0.928863
											CELL4000524	1.13927
											CELL4000528	0.454892
											CELL4000529	0.758773
											CELL4000530	0.745988
											CELL4000531	0.823709
											CELL4000540	1.73917
											CELL4000552	0.485845
											CELL4000553	1.40178
											CELL4000554	1.1957
											CELL4000556	1.26454
											CELL4000557	0.950713
											CELL4000559	1.05256
											CELL4000561	1.47221
											CELL4000563	0.830003
											CELL4000564	0.44928
											CELL4000565	1.16311
											CELL4000566	1.27341
											CELL4000567	0.456774
											CELL4000572	1.81322
											CELL4000573	0.485845
											CELL4000576	1.21369
											CELL4000577	0.814453
											CELL4000578	0.862002
											CELL4000580	1.48455
											CELL4000581	1.31466
											CELL4000583	1.60233
											CELL4000584	1.36858
											CELL4000585	0.875988
											CELL4000597	1.6236
											CELL4000599	1.53559
											CELL4000601	1.13338
											CELL4000604	1.0991
											CELL4000606	0.530735
											CELL4000611	0.548542
											CELL4000614	1.50674
											CELL4000615	1.05842
											CELL4000618	1.502
											CELL4000620	0.558536
											CELL4000622	0.517391
											CELL4000623	1.22661
											CELL4000624	0.560528
											CELL4000626	1.76994
											CELL4000627	0.568811
											CELL4000631	1.23628
											CELL4000632	1.98388
											CELL4000633	1.706
											CELL4000635	1.74033
											CELL4000638	1.42093
											CELL4000642	1.21771
											CELL4000644	0.952991
											CELL4000645	0.645202
											CELL4000647	2.02273
											CELL4000648	1.95897
											CELL4000651	0.550182
											CELL4000653	0.654207
											CELL4000655	0.955364
											CELL4000656	1.45014
											CELL4000658	0.596853
											CELL4000660	0.985383
											CELL4000661	1.01465
											CELL4000667	0.654385
											CELL4000668	0.576528
											CELL4000672	0.956645
											CELL4000673	1.50787
											CELL4000675	0.614979
											CELL4000677	0.592194
											CELL4000679	0.982342
											CELL4000681	1.03241
											CELL4000682	0.966779
											CELL4000684	1.31854
											CELL4000692	1.82291
											CELL4000693	0.626556
											CELL4000694	1.32176
											CELL4000696	1.3113
											CELL4000698	1.98944
											CELL4000701	0.981455
											CELL4000705	0.980673
											CELL4000706	1.29773
											CELL4000717	1.5628
											CELL4000720	1.35332
											CELL4000724	1.57765
											CELL4000725	1.57052
											CELL4000727	0.636114
											CELL4000730	1.02922
											CELL4000731	0.642072
											CELL4000736	0.641816
											CELL4000737	1.7063
											CELL4000740	1.28479
											CELL4000745	0.699507
											CELL4000752	0.994361
											CELL4000753	1.04527
											CELL4000757	1.26577
											CELL4000760	1.40087
											CELL4000762	0.959467
											CELL4000764	1.35667
											CELL4000769	1.31508
											CELL4000770	1.31243
											CELL4000771	1.0508
											CELL4000773	0.698083
											CELL4000775	1.03903
											CELL4000778	1.07169
											CELL4000780	1.65452
											CELL4000781	1.61112
											CELL4000783	1.54879
											CELL4000784	1.0398
											CELL4000785	1.07175
											CELL4000789	1.40821
											CELL4000796	1.18887
											CELL4000798	1.54472
											CELL4000799	0.669143
											CELL4000803	1.01876
											CELL4000806	1.58818
											CELL4000816	1.32635
											CELL4000826	0.628959
											CELL4000828	0.758139
											CELL4000830	1.10485
											CELL4000832	1.07651
											CELL4000833	1.65273
											CELL4000840	2.07086
											CELL4000842	1.71316
											CELL4000843	1.99927
											CELL4000851	1.21582
											CELL4000855	0.759892
											CELL4000863	1.90162
											CELL4000868	1.12693
											CELL4000870	1.41165
											CELL4000883	1.4464
											CELL4000884	1.46968
											CELL4000885	0.748738
											CELL4000887	0.780898
											CELL4000889	1.96906
											CELL4000894	1.48209
											CELL4000896	1.46004
											CELL4000897	1.23406
											CELL4000901	2.21655
											CELL4000938	1.31382
											CELL4000951	1.14596
											CELL4000973	1.19848
											CELL4000979	0.776879
											CELL4001024	1.46994
											CELL4001025	1.5215
											CELL4001043	0.894936
											CELL4001051	1.21465
											CELL4001059	1.65329
											CELL4001076	1.86114
											CELL4001123	1.61222
											CELL4001142	1.28369
											CELL4001179	1.63821
											CELL4001235	1.72792
											CELL4001297	1.05524
											CELL4001424	0.994791
											CELL4001889	1.83483
											CELL4002402	1.15945
											CELL4003386	2.84932
											CELL4006547	1.3839
											CELL4007265	1.99955
											CELL4007312	1.96791
											CELL4007483	0.837291
											CELL4007494	0.8776
											CELL4007501	0.614186
											CELL4007515	0.264524
											CELL4007562	0.33243
											CELL4007574	0.958946
											CELL4007586	0.835635
											CELL4007590	0.362867
											CELL4007603	0.683368
											CELL4007617	1.12155
											CELL4007638	0.442568
											CELL4007639	1.4003
											CELL4007652	0.785513
											CELL4007685	1.07623
											CELL4007690	1.19719
											CELL4007694	0.538313
											CELL4007721	1.12582
											CELL4007725	1.11322
											CELL4007732	1.31621
											CELL4007733	1.08119
											CELL4007736	0.528067
											CELL4007737	0.55567
											CELL4007745	0.51321
											CELL4007748	1.08985
											CELL4007749	1.17232
											CELL4007754	1.55734
											CELL4007757	1.18086
											CELL4007759	0.887009
											CELL4007762	1.20523
											CELL4007763	0.911874
											CELL4007766	0.847717
											CELL4007768	0.893398
											CELL4007771	0.892844
											CELL4007781	0.909431
											CELL4007786	1.62837
											CELL4007787	1.16783
											CELL4007790	1.47642
											CELL4007794	0.963709
											CELL4007805	1.42439
											CELL4007806	1.17361
											CELL4007807	0.568114
											CELL4007810	1.68231
											CELL4007811	0.914151
											CELL4007813	1.45635
											CELL4007818	1.24543
											CELL4007819	1.23507
											CELL4007820	1.84598
											CELL4007829	1.77698
											CELL4007835	0.598841
											CELL4007836	0.920375
											CELL4007837	0.972572
											CELL4007841	0.601476
											CELL4007842	1.91283
											CELL4007847	1.2425
											CELL4007851	1.25743
											CELL4007853	1.25015
											CELL4007856	1.01213
											CELL4007857	0.960412
											CELL4007865	1.42613
											CELL4007867	1.63614
											CELL4007876	1.28278
											CELL4007877	0.604286
											CELL4007879	0.626354
											CELL4007881	0.643483
											CELL4007883	1.33516
											CELL4007887	0.646022
											CELL4007888	0.620017
											CELL4007893	1.06132
											CELL4007894	0.985225
											CELL4007895	1.28675
											CELL4007905	0.607731
											CELL4007912	0.652703
											CELL4007913	1.24714
											CELL4007914	1.50398
											CELL4007919	1.29638
											CELL4007924	0.647581
											CELL4007926	0.969818
											CELL4007929	1.04408
											CELL4007930	1.60299
											CELL4007931	1.43283
											CELL4007947	0.641433
											CELL4007948	1.27128
											CELL4007949	0.626273
											CELL4007951	0.980205
											CELL4007958	2.20756
											CELL4007968	1.04575
											CELL4007969	1.3115
											CELL4007971	1.00046
											CELL4007972	0.658179
											CELL4007973	1.74313
											CELL4007977	0.997483
											CELL4007986	1.36276
											CELL4007988	0.625342
											CELL4007990	1.61755
											CELL4007991	0.673588
											CELL4007993	0.5914
											CELL4007998	1.07664
											CELL4008002	1.53887
											CELL4008005	0.685926
											CELL4008008	0.672177
											CELL4008009	1.81879
											CELL4008010	1.14567
											CELL4008011	2.13585
											CELL4008016	0.682132
											CELL4008019	1.6472
											CELL4008026	1.61571
											CELL4008033	1.56676
											CELL4008034	0.681311
											CELL4008035	1.09002
											CELL4008038	0.734013
											CELL4008040	0.700426
											CELL4008043	1.38704
											CELL4008045	1.1035
											CELL4008046	1.39658
											CELL4008050	1.83345
											CELL4008051	0.721941
											CELL4008055	1.62629
											CELL4008058	1.73485
											CELL4008059	1.10149
											CELL4008067	1.40302
											CELL4008070	1.46565
											CELL4008071	0.700324
											CELL4008072	0.713235
											CELL4008073	1.6276
											CELL4008076	1.37199
											CELL4008077	0.697222
											CELL4008078	1.78545
											CELL4008080	0.719771
											CELL4008085	1.37537
											CELL4008087	1.12208
											CELL4008091	1.28922
											CELL4008103	2.14502
											CELL4008106	1.68299
											CELL4008107	0.738834
											CELL4008108	1.1387
											CELL4008111	1.13963
											CELL4008112	1.13935
											CELL4008115	1.946
											CELL4008127	1.45181
											CELL4008133	2.04915
											CELL4008142	1.22448
											CELL4008143	1.6889
											CELL4008146	1.12622
											CELL4008149	0.756755
											CELL4008150	0.746455
											CELL4008154	1.02853
											CELL4008156	0.71244
											CELL4008159	2.19802
											CELL4008160	1.35867
											CELL4008166	0.736614
											CELL4008168	1.46047
											CELL4008184	1.42485
											CELL4008188	1.74402
											CELL4008193	1.16473
											CELL4008200	1.72976
											CELL4008202	1.2351
											CELL4008210	1.49065
											CELL4008211	1.71391
											CELL4008216	1.45499
											CELL4008218	1.1593
											CELL4008226	1.73148
											CELL4008231	1.13819
											CELL4008232	1.77254
											CELL4008234	1.52038
											CELL4008236	1.53137
											CELL4008237	1.14721
											CELL4008238	0.707709
											CELL4008242	0.734238
											CELL4008246	1.39704
											CELL4008247	1.19046
											CELL4008249	0.783731
											CELL4008253	1.71522
											CELL4008255	0.73171
											CELL4008258	1.5063
											CELL4008259	1.74111
											CELL4008263	0.782441
											CELL4008264	1.255
											CELL4008266	1.17577
											CELL4008267	1.16565
											CELL4008269	0.789594
											CELL4008271	0.823278
											CELL4008276	1.15893
											CELL4008279	0.728091
											CELL4008282	0.817797
											CELL4008283	0.764832
											CELL4008287	1.24382
											CELL4008291	1.27471
											CELL4008292	1.57403
											CELL4008294	0.772025
											CELL4008295	1.96617
											CELL4008298	1.22635
											CELL4008309	0.768783
											CELL4008310	2.19824
											CELL4008313	1.5259
											CELL4008324	1.78823
											CELL4008327	1.5188
											CELL4008328	1.21373
											CELL4008330	0.849054
											CELL4008334	0.833962
											CELL4008341	1.52029
											CELL4008343	1.51649
											CELL4008344	0.761227
											CELL4008349	1.53688
											CELL4008357	0.827024
											CELL4008358	1.58504
											CELL4008362	0.803026
											CELL4008364	1.77122
											CELL4008373	0.848672
											CELL4008379	1.71671
											CELL4008383	1.20311
											CELL4008390	1.73724
											CELL4008392	1.49439
											CELL4008399	0.804867
											CELL4008402	0.84328
											CELL4008405	1.24399
											CELL4008406	1.25959
											CELL4008417	1.21874
											CELL4008419	1.53603
											CELL4008433	1.24505
											CELL4008436	1.21623
											CELL4008439	0.83796
											CELL4008441	1.24023
											CELL4008442	0.831245
											CELL4008445	1.22968
											CELL4008447	1.31591
											CELL4008449	2.04469
											CELL4008450	1.56799
											CELL4008457	1.302
											CELL4008474	0.859756
											CELL4008478	2.22007
											CELL4008492	1.30278
											CELL4008493	1.31372
											CELL4008495	1.85703
											CELL4008502	0.810583
											CELL4008507	1.25536
											CELL4008512	1.21732
											CELL4008526	0.844867
											CELL4008552	1.29043
											CELL4008568	0.84464
											CELL4008570	0.835364
											CELL4008575	1.36028
											CELL4008577	1.33221
											CELL4008581	1.31972
											CELL4008582	1.23657
											CELL4008590	0.886045
											CELL4008600	0.914196
											CELL4008602	0.869458
											CELL4008603	1.82524
											CELL4008610	0.877996
											CELL4008611	2.09614
											CELL4008638	1.36929
											CELL4008639	1.65924
											CELL4008642	0.891187
											CELL4008646	1.59477
											CELL4008647	1.39693
											CELL4008660	0.917071
											CELL4008664	1.30936
											CELL4008666	0.875457
											CELL4008671	1.27675
											CELL4008679	1.97216
											CELL4008701	0.875866
											CELL4008706	1.90887
											CELL4008715	1.39865
											CELL4008716	0.915811
											CELL4008718	1.39464
											CELL4008720	0.863704
											CELL4008733	2.03793
											CELL4008734	0.96106
											CELL4008740	1.39145
											CELL4008752	1.93097
											CELL4008756	2.07612
											CELL4008761	0.92508
											CELL4008775	1.48362
											CELL4008776	0.934646
											CELL4008786	1.43168
											CELL4008788	1.42385
											CELL4008795	0.888987
											CELL4008796	1.90875
											CELL4008810	1.42206
											CELL4008811	1.36809
											CELL4008827	1.83017
[truncated: 40 more rows]

## Sheet: Fig1F
MouseID	Group	Nmnat2_log2CPM
Gpnmb_396_rgc_cpm	aGpnmb	2.33949
Gpnmb_469_rgc_cpm	aGpnmb	2.61104
Gpnmb_478_rgc_cpm	aGpnmb	1.66697
Gpnmb_481_rgc_cpm	aGpnmb	2.25975
Gpnmb_1383_rgc_cpm	aGpnmb	3.66201
Gpnmb_1384_rgc_cpm	aGpnmb	1.24929
Gpnmb_2045_rgc_cpm	aGpnmb	3.38266
Gpnmb_2053_rgc_cpm	aGpnmb	2.24275
Gpnmb_2055_rgc_cpm	aGpnmb	2.56949
D2_246_rgc_cpm	bD2_G1	3.21679
D2_250_rgc_cpm	bD2_G1	3.8122
D2_262_rgc_cpm	bD2_G1	2.6795
D2_1070_rgc_cpm	bD2_G1	3.04694
D2_2024_rgc_cpm	bD2_G1	3.52626
D2_2036_rgc_cpm	bD2_G1	2.89045
D2_1000_rgc_cpm	cD2_G2	2.53981
D2_1001_rgc_cpm	cD2_G2	3.02172
D2_1002_rgc_cpm	cD2_G2	3.65727
D2_1003_rgc_cpm	cD2_G2	1.33861
D2_1044_rgc_cpm	cD2_G2	0.190319
D2_1071_rgc_cpm	cD2_G2	2.12805
D2_299_rgc_cpm	cD2_G3	3.85946
D2_306_rgc_cpm	dD2_G3	4.86007
D2_360_rgc_cpm	dD2_G3	2.61729
D2_1004_rgc_cpm	dD2_G3	2.06793
D2_1045_rgc_cpm	dD2_G3	1.46086
D2_1072_rgc_cpm	dD2_G3	0.908208
D2_1073_rgc_cpm	dD2_G3	2.22362
D2_1076_rgc_cpm	dD2_G3	2.53623
D2_1077_rgc_cpm	dD2_G3	0.562933
D2_2023_rgc_cpm	dD2_G3	2.40456
D2_1040_rgc_cpm	eD2_G4	1.32361
D2_1041_rgc_cpm	eD2_G4	1.49442
D2_1042_rgc_cpm	eD2_G4	-1.73503
D2_1043_rgc_cpm	eD2_G4	-3.33817

## Sheet: Fig1G
Condition	Log2Exp		Condition	Log2Exp
NT	0.437482		0d	-0.18
NT	0.314078		0d	-0.16
NT	0.0901601		0d	-0.15
NT	0.300576		0d	0.08
NT	-0.0108427		0d	0.41
NT	-0.874181		3d	-1.65
NT	-0.815165		3d	-1.39
OHT_7d	-0.462683		3d	-1.75
OHT_7d	-0.496888		3d	-3.81
OHT_7d	-0.639987		3d	-1.61
OHT_7d	-1.13632
OHT_7d	-0.0962994
OHT_7d	-0.48956

## Sheet: Fig2A
Group	Expression
WT	139
WT	41
WT	122
WT	75
WT	97
WT	93
WT	124
WT	80
WT	105
WT	121
gtBay	101
gtBay	66
gtBay	129
gtBay	76
gtBay	115
gtBay	47
gtBay	66
gtBay	66
gtBay	66
gtBay	66
gtE	40
gtE	30
gtE	34
gtE	57
gtE	52
gtE	9
gtE	38
gtE	24
gtE	44
gtE	36
gtE	33
gtE	62
gtBay/E	8
gtBay/E	9
gtBay/E	7
gtBay/E	12
gtBay/E	10
gtBay/E	17
gtBay/E	13
gtBay/E	13
gtBay/E	2
gtBay/E	4
gtBay/E	2
gtBay/E	11

## Sheet: Fig2B
RBPMS_avg	Condition	Age
59.1667	WT	3m
58	WT	3m
57.2857	WT	3m
58.3333	WT	3m
60.8	WT	3m
57.4	WT	3m
46.3333	gtBay/E	3m
48.8333	gtBay/E	3m
46.8333	gtBay/E	3m
48.4	gtBay/E	3m
44.6	gtBay/E	3m
36.8	gtBay/E	3m
54.8333	WT	6m
60.6667	WT	6m
59.6667	WT	6m
63.1667	WT	6m
65	WT	6m
59.8333	WT	6m
65.8571	WT	6m
59.4	WT	6m
37.3333	gtBay/E	6m
37.8333	gtBay/E	6m
44	gtBay/E	6m
43	gtBay/E	6m
45.2	gtBay/E	6m
48.6	gtBay/E	6m
44.1667	gtBay/E	6m
47.4	gtBay/E	6m
55	WT	12m
50.8333	WT	12m
58.1667	WT	12m
56.2	WT	12m
58.5	WT	12m
57.3333	WT	12m
57.2	WT	12m
57.6667	WT	12m
35	gtBay/E	12m
33.6667	gtBay/E	12m
35.8333	gtBay/E	12m
36.6667	gtBay/E	12m
32.5	gtBay/E	12m
34.3333	gtBay/E	12m
32.3333	gtBay/E	12m
31.6667	gtBay/E	12m
57.3333	WT	22m
59.3333	WT	22m
59.3333	WT	22m
64.3333	WT	22m
56.7143	WT	22m
54.7143	WT	22m
58.5	WT	22m
56.3333	WT	22m
35.4286	gtBay/E	22m
38.7143	gtBay/E	22m
34.4286	gtBay/E	22m
34.1667	gtBay/E	22m
37.5714	gtBay/E	22m
35	gtBay/E	22m

## Sheet: Fig2C
GT	DEV	RBPMS_avg
WT	d3	31.135
WT	d3	33.4664
WT	d3	38.9188
WT	d3	39.4828
WT	d3	33.4664
WT	d3	34.7449
WT	d3	37.4146
WT	d3	40.8365
gtBay	d3	31.5862
gtBay	d3	30.7402
gtBay	d3	29.3301
gtBay	d3	24.4417
gtBay	d3	34.0304
gtBay	d3	35.9105
gtE	d3	29.1421
gtE	d3	27.4499
gtE	d3	31.5862
gtE	d3	32.9023
gtE	d3	28.39
gtE	d3	33.0903
gtE	d3	32.3383
gtBay/E	d3	18.8013
gtBay/E	d3	16.2444
gtBay/E	d3	16.6956
gtBay/E	d3	33.3912
gtBay/E	d3	27.826
WT	d0	57.5038
WT	d0	58.2579
WT	d0	52.6018
WT	d0	56.184
WT	d0	58.1448
WT	d0	57.6923
gtBay	d0	44.1831
gtBay	d0	62.7964
gtBay	d0	50.1996
gtBay	d0	49.6355
gtBay	d0	53.3958
gtBay	d0	42.585
gtE	d0	49.4475
gtE	d0	51.8917
gtE	d0	50.4816
gtE	d0	51.8917
gtE	d0	52.2677
gtE	d0	53.471
gtBay/E	d0	47.3228
gtBay/E	d0	48.454
gtBay/E	d0	42.9864
gtBay/E	d0	47.7376
gtBay/E	d0	49.7738
gtBay/E	d0	45.2489

[truncated: 31 more sheets: Fig3A, Fig3B, Fig3C, Fig4A, Fig4B, Fig4C, Fig4D, Fig4E, Fig4F, Fig5A, Fig5B, Fig6A, Fig6B, Fig6C, Fig7A, Fig7D, Fig8B, Fig8C, Fig8E, SuppFig1A …]
